# Supplementary material for: Genetic Diversity of Mycobacterium tuberculosis Isolates from Inner Mongolia, China
Source: PLoS One. 2013 May 1;8(5):e57660. doi: 10.1371/journal.pone.0057660 (PMC3641052; doi:10.1371/journal.pone.0057660)
Supplement: Table S1 — 22-loci MIRU-VNTR profile, spoligotyping profile, NTF analysis and LSP (RD105, RD181) results of 372 isolates. The table provides the typing data obtained using the 22-loci MIRY-VNTR analysis and spoligotyping, as well as the results of the NTF and LSP analysis of the 372 isolates. (XLSX) [file pone.0057660.s001.xlsx]

## Sheet: MLVA,LSP
ID	ETRA	ETRB	ETRC	ETRD	ETRE	MIRU10	MIRU16	MIRU23	MIRU26	MIRU27	MIRU39	MIRU40	Mtub21	Mtub30	Mtub39	Qub11a	Qub11b	Qub18	Qub26	Mtub04	Qub4156c	VNTR3820	NTF	RD105	RD181
NM11001	4	2	4	3	6	3	3	5	7	2	3	3	5	4	4	9	6	9	7	5	3	0	M	0	0
NM11002	0	2	4	3	5	3	3	5	7	3	2	3	5	4	4	6	5	9	8	5	3	15	M	0	0
NM11003	4	2	4	3	5	2	3	5	7	2	3	3	5	4	4	10	6	9	8	5	3	14	M	0	0
NM11004	3	2	4	3	3	3	3	5	7	3	4	3	6	4	4	6	5	9	8	4	3	15	M	0	0
NM11005	3	1	4	3	3	2	3	5	5	3	1	2	3	2	4	3	3	6	8	3	3	6	N	1	N
NM11006	4	2	4	3	5	3	3	5	7	3	3	3	5	4	4	8	6	9	8	5	2	14	M	0	0
NM11007	4	2	3	3	5	3	3	5	7	3	3	3	6	4	4	9	4	8	8	5	3	13	M	0	0
NM11008	4	2	4	3	5	3	3	5	7	3	3	3	6	4	4	0	5	8	8	5	3	14	M	0	0
NM11009	4	2	4	3	5	3	3	5	7	3	3	3	6	4	4	6	5	8	8	5	3	15	M	0	0
NM11010	4	2	4	3	5	3	3	5	8	3	3	3	5	4	4	9	6	9	8	5	3	14	M	0	0
NM11011	4	2	4	3	5	1	3	5	7	3	3	3	4	4	4	9	5	11	8	3	5	0	A	0	0
NM11012	4	2	4	3	5	1	3	5	7	3	3	3	4	4	4	10	6	11	8	3	3	13	A	0	0
NM11013	4	2	3	3	5	3	3	5	7	3	3	3	6	4	4	9	4	8	8	5	3	13	M	0	0
NM11014	3	2	4	3	2	3	3	5	7	3	3	3	7	4	4	6	5	9	8	5	3	13	M	0	0
NM11015	3	1	4	3	3	2	2	5	5	3	2	4	3	2	3	6	3	6	8	3	3	6	N	1	N
NM11017	4	2	4	3	5	3	3	5	7	3	3	3	5	4	4	0	6	9	8	5	3	14	M	0	0
NM11018	3	2	4	3	4	2	3	5	7	3	3	3	5	4	4	6	5	8	7	5	3	14	M	0	0
NM11019	4	2	4	3	5	3	3	5	7	3	3	3	5	4	4	9	6	6	8	5	3	0	M	0	0
NM11020	3	2	4	3	5	3	3	5	7	3	3	3	5	4	4	9	6	9	7	5	3	14	M	0	0
NM11021	1	2	4	3	5	3	3	5	7	3	3	3	5	4	3	6	4	9	8	5	3	14	M	0	0
NM11022	3	2	4	3	3	3	3	5	7	3	3	3	5	4	4	6	5	9	8	5	3	14	M	0	0
NM11023	4	2	4	3	5	3	3	5	7	3	3	3	6	4	4	0	5	8	8	5	3	14	M	0	0
NM11024	4	2	4	3	5	3	3	5	7	3	3	3	4	4	4	6	5	9	8	5	3	14	M	0	0
NM11025	4	2	4	3	5	3	4	5	7	3	3	3	5	2	4	6	5	4	8	5	3	15	M	0	0
NM11026	4	2	4	3	5	3	4	5	7	3	3	3	5	2	4	6	5	4	8	5	3	2	M	0	0
NM11027	3	2	4	3	5	3	3	5	7	3	3	1	6	2	4	6	5	9	8	5	3	14	M	0	0
NM11028	4	2	4	3	5	3	3	5	7	3	3	3	5	4	4	10	6	9	8	6	3	14	M	0	0
NM11029	0	2	4	3	0	0	0	0	0	3	3	3	3	3	4	0	0	0	0	5	5	0	A	0	1
NM11030	4	2	4	3	5	3	3	5	7	3	3	3	5	2	4	6	5	9	9	5	3	14	M	0	0
NM11031	4	2	4	3	5	3	3	5	7	3	1	4	4	4	4	6	5	9	8	5	3	14	M	0	0
NM11032	4	2	4	3	5	3	3	5	7	3	3	1	4	4	4	9	6	11	9	4	4	9	A	0	1
NM11033	4	2	4	3	5	3	1	5	7	3	3	3	5	4	4	9	5	9	8	5	3	14	M	0	0
NM11034	4	2	4	3	5	1	3	5	7	3	3	3	3	4	4	10	6	11	8	3	5	13	A	0	0
NM11035	4	2	4	3	5	3	3	5	7	3	3	3	5	4	5	9	6	9	6	5	3	21	M	0	0
NM11037	4	2	4	3	5	3	3	5	6	3	3	3	5	4	4	9	4	7	6	5	3	14	M	0	0
NM11039	4	2	4	3	5	3	3	5	7	3	3	3	6	4	4	9	7	9	8	5	3	14	M	0	0
NM11040	4	2	4	3	5	3	3	5	7	3	3	3	5	4	4	9	6	9	7	5	3	14	M	0	0
NM11041	4	2	4	3	5	3	3	5	7	3	3	3	5	4	2	9	6	9	9	5	3	14	M	0	0
NM11043	4	2	5	3	5	3	3	5	7	3	3	3	5	4	4	9	6	10	8	5	3	14	M	0	0
NM11044	4	2	3	3	5	3	3	5	5	3	3	3	4	4	4	9	8	11	9	4	4	10	A	0	1
NM11045	4	2	4	3	5	3	3	5	6	3	3	3	4	2	4	9	7	11	7	5	5	11	A	0	0
NM11046	4	2	4	3	5	3	3	5	7	3	3	3	4	4	4	0	7	11	8	4	5	13	A	0	0
NM11047	4	2	4	3	7	2	3	5	7	3	3	3	4	4	4	9	6	11	8	4	2	10	A	0	1
NM11048	4	2	4	3	5	3	3	5	6	3	3	3	6	4	4	9	6	6	8	5	3	14	M	0	0
NM11049	4	2	3	3	5	3	3	5	3	3	2	3	4	4	4	9	6	11	9	4	5	9	A	0	1
NM11050	4	2	4	3	5	3	3	5	8	3	3	3	5	4	4	0	6	4	8	5	3	14	M	0	0
NM11051	4	2	4	3	5	3	3	5	7	3	2	3	5	4	4	9	4	9	8	5	3	14	M	0	0
NM11052	4	2	4	3	5	2	3	5	7	3	3	3	3	4	4	10	5	9	8	5	3	14	M	0	0
NM11053	4	2	4	7	3	2	3	5	5	2	2	2	1	2	2	6	3	1	7	4	3	3	N	1	N
NM11054	3	1	4	3	3	2	3	5	3	3	2	3	3	2	3	4	3	6	8	3	3	5	N	1	N
NM11055	4	2	4	3	6	3	3	5	7	3	3	3	5	4	2	9	6	9	9	5	3	14	M	0	0
NM11056	4	2	4	3	5	3	3	5	7	3	3	3	5	4	4	9	6	9	9	5	3	10	M	0	0
NM11057	4	2	4	3	5	3	3	5	7	3	3	3	5	4	4	9	5	9	8	5	3	14	M	0	0
NM11058	3	1	4	3	3	2	2	5	5	3	2	0	3	2	4	6	4	6	12	3	3	5	N	1	N
NM11059	0	2	4	3	5	3	4	5	6	3	3	2	4	4	4	0	0	11	8	5	5	14	A	0	0
NM11060	4	2	4	1	5	3	3	5	5	3	3	3	5	6	4	6	4	7	8	3	3	14	M	0	0
NM11061	2	2	4	3	5	3	3	5	6	3	3	3	4	4	4	9	5	11	9	4	4	9	A	0	1
NM11062	4	2	3	3	4	3	3	5	7	3	3	3	5	4	4	9	6	9	8	5	3	12	M	0	0
NM11063	4	2	4	3	5	3	3	5	7	3	3	2	5	4	4	9	6	9	8	4	3	15	M	0	0
NM11064	4	2	4	3	5	3	3	5	7	3	3	3	5	4	4	9	5	9	8	5	3	15	M	0	0
NM11065	4	2	4	3	5	3	3	5	7	3	3	3	4	4	4	9	5	11	7	4	5	15	A	0	0
NM11066	4	2	4	3	5	3	3	5	7	3	3	3	5	4	4	6	5	9	8	5	3	14	M	0	0
NM11067	4	2	4	3	5	3	3	5	7	3	3	3	5	4	4	9	6	9	9	5	3	11	M	0	0
NM11068	3	2	4	3	5	3	3	5	7	3	3	3	6	4	4	6	4	9	8	5	3	14	M	0	0
NM11069	0	2	4	6	3	2	3	5	5	2	2	2	1	2	2	0	0	1	0	2	3	3	N	1	N
NM11070	4	2	4	3	5	3	3	5	7	3	3	3	5	4	4	6	5	9	8	4	3	14	M	0	0
NM11071	4	2	4	3	5	3	3	5	7	3	3	3	5	4	4	6	5	9	8	5	3	14	M	0	0
NM11072	4	2	4	3	5	3	3	5	7	3	3	3	6	4	4	6	5	14	8	5	3	12	M	0	0
NM11073	4	2	4	3	5	3	3	5	7	3	3	3	5	4	4	6	5	9	8	5	3	14	M	0	0
NM11074	3	1	4	3	3	2	3	5	6	3	2	3	3	2	6	6	3	6	7	3	3	4	N	1	N
NM11075	4	2	4	3	5	3	4	5	7	3	3	3	5	4	4	9	6	8	7	5	3	14	M	0	0
NM11076	4	2	4	5	3	2	2	5	5	2	2	2	1	2	2	6	7	1	5	6	3	3	N	1	N
NM11077	4	2	4	3	5	3	3	5	7	3	3	3	3	4	4	9	7	9	9	5	3	15	M	0	0
NM11078	4	2	4	3	3	3	3	5	5	3	2	2	3	2	4	6	3	6	6	3	3	5	N	1	N
NM11079	4	2	4	3	5	1	3	5	7	3	3	3	3	4	6	10	8	11	3	5	5	14	A	0	0
NM11081	4	2	3	3	5	3	3	5	3	3	2	3	4	4	4	9	6	11	9	4	5	8	A	0	1
NM11082	4	2	4	3	5	3	3	5	7	3	3	3	5	4	4	0	6	9	8	5	3	14	M	0	0
NM11083	4	2	3	3	4	3	3	5	6	3	3	3	5	4	4	9	6	9	9	5	3	0	M	0	0
NM11084	3	2	4	3	5	2	3	5	7	3	3	3	5	4	4	7	6	9	8	5	3	14	M	0	0
NM11085	2	2	4	5	4	2	3	5	5	2	2	2	1	2	2	6	3	1	8	5	3	3	N	1	N
NM11086	2	2	4	3	2	3	2	4	4	3	2	2	2	2	2	2	4	6	4	3	1	5	N	1	N
NM11087	4	2	4	3	5	3	3	5	7	3	3	3	5	4	4	9	5	9	8	5	3	14	M	0	0
NM11088	4	2	4	3	4	3	3	5	7	3	4	3	4	4	2	9	6	9	8	5	3	14	M	0	0
NM11090	3	2	4	3	5	3	3	5	7	3	3	3	5	4	4	0	5	9	8	5	3	0	M	0	0
NM11091	4	2	4	3	6	3	3	5	6	3	3	3	5	4	4	9	6	9	8	5	3	19	M	0	0
NM11092	4	2	4	3	5	3	3	5	7	3	3	3	4	4	4	9	4	9	8	4	5	6	A	0	1
NM11093	4	2	4	3	5	2	3	5	8	3	3	3	4	4	4	9	6	11	8	4	4	9	A	0	1
NM11094	3	2	4	3	5	2	3	5	7	3	3	3	5	4	4	6	5	9	8	5	3	15	M	0	0
NM11095	4	2	4	3	5	3	3	5	6	3	3	3	6	4	4	9	6	10	8	5	3	14	M	0	0
NM11096	4	2	4	3	5	3	3	5	7	3	3	3	5	4	4	6	5	9	8	5	3	7	M	0	0
NM11097	3	2	4	3	5	3	3	5	7	3	3	1	4	4	4	0	6	11	9	4	2	13	A	0	1
NM11098	4	2	4	3	5	3	3	5	8	3	3	3	5	4	4	9	5	9	8	5	3	12	M	0	0
NM11099	4	2	4	3	6	3	3	5	7	3	3	3	8	5	4	9	4	9	8	5	3	10	M	0	0
NM11100	3	2	4	3	5	1	3	5	7	3	3	3	3	3	4	10	7	11	9	5	5	14	A	0	0
NM11101	3	2	4	3	5	3	3	5	7	3	3	3	5	4	4	6	5	9	8	5	3	15	M	0	0
NM11102	4	2	4	3	5	3	3	5	6	3	3	3	6	4	4	9	6	10	8	5	3	14	M	0	0
NM11103	4	2	4	3	5	3	4	5	7	3	3	3	5	4	4	9	6	8	7	5	3	14	M	0	0
NM11104	4	2	4	3	5	2	3	5	7	3	3	3	5	4	4	6	5	9	8	5	3	14	M	0	0
NM11105	4	2	4	3	5	3	3	5	7	3	3	5	5	4	4	9	5	9	0	5	3	0	M	0	0
NM11106	0	2	4	3	5	3	3	5	7	3	3	3	5	4	4	0	0	7	8	3	3	12	M	0	0
NM11107	3	2	3	3	5	3	3	5	7	3	3	4	5	4	4	6	5	4	8	5	3	21	M	0	0
NM11108	4	2	4	2	5	3	3	5	7	3	3	3	5	4	5	9	6	9	6	5	3	19	M	0	0
NM11111	4	2	3	3	5	3	3	5	7	3	3	3	5	4	4	9	5	9	8	5	3	14	M	0	0
NM11112	4	2	4	3	5	3	3	5	7	3	3	3	5	4	5	9	6	8	3	7	3	14	A	0	0
NM11113	4	2	4	3	5	3	3	5	7	3	3	3	6	4	4	9	4	9	8	5	3	11	M	0	0
NM11114	3	2	4	3	5	3	3	5	7	3	3	3	5	4	4	9	6	9	2	5	3	14	M	0	0
NM11115	3	2	4	3	5	3	3	5	7	3	3	3	5	4	4	9	6	9	2	5	3	14	M	0	0
NM11116	4	2	4	3	5	3	3	5	7	3	3	3	5	4	4	9	6	9	8	5	3	14	M	0	0
NM11117	4	2	4	3	5	3	3	5	7	3	3	3	5	4	4	9	3	9	8	5	3	11	M	0	0
NM11118	4	2	4	3	5	3	3	5	6	3	3	3	4	2	4	9	7	11	7	5	5	11	A	0	0
NM11119	2	2	4	3	5	3	3	5	6	3	3	3	4	4	4	9	5	11	9	4	4	10	A	0	1
NM11120	4	2	4	3	4	3	3	5	7	3	3	3	5	4	4	9	5	9	8	5	3	16	M	0	0
NM11121	4	2	4	3	5	1	3	5	7	3	3	3	3	4	4	10	6	11	0	3	5	0	A	0	0
NM11122	2	1	4	3	3	2	3	5	5	3	2	3	3	2	4	5	3	6	7	3	3	5	N	1	N
NM11123	4	2	4	3	5	3	3	5	7	3	3	3	5	4	4	6	5	9	8	5	3	14	M	0	0
NM11124	3	2	4	3	5	3	3	5	3	3	3	3	4	4	4	9	6	11	9	5	3	13	A	0	0
NM11125	4	2	4	3	5	3	3	5	9	3	3	3	5	4	4	9	6	9	9	3	3	10	M	0	0
NM11126	3	1	4	3	3	2	3	5	5	3	2	3	3	2	4	6	3	5	8	3	3	5	N	1	N
NM11127	4	2	4	3	5	3	3	5	7	3	3	3	5	4	4	7	6	9	6	5	3	14	M	0	0
NM11128	4	2	3	3	5	3	3	5	7	3	3	3	5	4	4	9	5	9	8	5	3	14	M	0	0
NM11129	4	2	4	3	5	3	3	5	8	3	3	4	5	4	4	6	5	9	8	5	3	8	M	0	0
NM11131	4	2	4	3	5	3	3	5	6	3	3	3	4	2	4	9	7	11	7	5	5	10	A	0	0
NM11132	4	2	4	3	5	3	3	5	7	3	3	3	6	4	4	9	6	9	8	5	3	12	M	0	0
NM11133	4	2	4	3	5	3	3	5	7	3	3	3	5	4	4	6	6	9	7	5	3	14	M	0	0
NM11134	4	2	4	3	5	3	3	5	6	3	3	3	3	4	4	9	3	14	8	4	4	5	A	0	1
NM11135	4	2	4	3	5	3	3	5	7	3	3	3	6	4	4	0	5	8	8	5	3	14	M	0	0
NM11136	4	2	4	3	5	3	3	5	7	3	3	3	4	4	4	9	2	7	8	5	3	15	M	0	0
NM11137	4	2	4	3	4	3	3	5	7	3	3	4	5	4	4	9	5	7	7	5	3	0	M	0	0
NM11138	4	2	4	3	5	3	3	5	6	3	3	3	5	4	4	9	5	9	8	5	3	8	M	0	0
NM11139	4	2	4	3	5	3	3	5	7	3	4	3	5	4	5	9	6	9	6	5	3	16	M	0	0
NM11140	4	2	4	3	5	3	4	5	7	3	3	3	3	4	4	9	0	9	8	5	3	14	M	0	0
NM11141	4	2	4	3	4	3	3	5	7	3	3	3	5	4	4	9	5	8	8	5	2	3	M	0	0
NM11142	4	2	4	3	5	3	3	5	6	3	3	0	4	2	2	9	7	11	7	5	5	10	A	0	0
NM11143	4	2	4	3	5	3	3	5	7	3	3	0	6	4	4	9	6	9	8	5	3	14	M	0	0
NM11144	4	2	4	3	5	3	3	5	6	3	3	3	3	4	4	0	0	9	9	5	3	13	M	0	0
NM11145	4	2	4	3	3	2	3	5	7	3	3	3	5	4	4	9	6	9	8	5	3	14	M	0	0
NM11146	4	2	4	3	4	3	3	5	6	3	3	3	3	4	6	9	5	8	8	5	4	7	A	0	1
NM11147	4	2	4	3	5	2	3	5	7	3	3	3	5	4	4	9	6	9	8	3	3	14	M	0	0
NM11148	4	2	4	3	5	2	3	5	7	3	3	3	5	4	4	9	6	9	8	3	3	14	M	0	0
NM11149	4	2	4	3	5	3	3	5	7	3	3	3	4	2	4	9	7	11	7	5	5	10	A	0	0
NM11150	4	2	4	3	5	3	3	5	7	3	3	3	5	4	4	9	5	5	8	5	3	10	M	0	0
NM11151	4	2	4	3	5	3	3	5	7	3	3	3	5	4	4	6	5	9	8	5	3	14	M	0	0
NM11152	4	2	3	3	5	3	3	5	7	3	3	3	6	4	4	9	4	8	8	5	3	13	M	0	0
NM11153	3	2	4	3	5	2	3	5	7	3	3	3	5	4	4	9	6	9	8	5	3	14	M	0	0
NM11154	4	2	4	3	6	3	3	5	7	3	3	3	5	4	4	9	6	8	8	5	3	14	M	0	0
NM11155	4	2	4	3	5	3	3	5	5	3	3	3	4	4	4	9	6	11	9	5	3	13	A	0	0
NM11156	4	2	4	3	5	3	3	5	7	3	3	3	5	4	4	6	5	9	8	5	3	14	M	0	0
NM11157	4	2	4	3	5	3	3	5	7	3	3	3	5	4	4	6	5	9	8	5	3	12	M	0	0
NM11158	4	2	4	3	5	3	3	5	6	3	3	3	4	2	4	9	7	11	7	5	5	10	A	0	0
NM11159	2	2	4	1	5	3	3	5	7	3	3	4	5	4	4	6	5	7	8	5	3	14	M	0	0
NM11160	3	2	4	3	5	3	3	5	7	3	3	3	5	4	4	6	5	9	8	5	3	13	M	0	0
NM11161	4	2	4	3	5	3	3	6	7	3	3	3	4	4	4	8	4	8	10	4	5	5	A	0	1
NM11162	4	2	4	3	6	3	3	5	7	3	3	3	5	4	4	0	4	9	7	5	3	13	M	0	0
NM11163	4	2	4	3	5	3	3	6	6	3	1	3	6	4	4	9	4	9	2	5	3	13	A	0	0
NM11165	3	2	4	3	5	1	3	5	4	3	3	3	3	3	4	10	6	11	8	5	5	14	A	0	0
NM11166	4	2	4	3	5	2	2	5	6	3	3	3	5	4	4	6	5	8	8	5	3	16	M	0	0
NM11167	4	2	4	3	5	3	3	5	6	3	3	0	5	4	4	9	6	9	8	2	3	13	M	0	0
NM11168	3	2	4	3	4	3	3	5	7	3	3	0	5	4	4	6	5	9	7	5	3	14	M	0	0
NM11169	4	2	4	3	5	0	3	5	0	3	3	3	5	4	4	7	6	9	0	5	3	0	A	0	0
NM11170	4	2	4	3	5	3	3	5	6	3	3	3	5	4	4	9	6	9	8	5	3	14	M	0	0
NM11171	4	2	4	3	5	3	3	5	5	3	3	3	4	4	4	9	6	11	9	5	3	13	A	0	0
NM11172	4	2	4	3	5	2	3	5	7	3	3	3	5	4	4	6	6	9	8	5	3	14	M	0	0
NM11173	4	2	4	3	5	3	3	5	7	3	3	3	5	4	4	9	6	9	8	5	3	15	M	0	0
NM11174	4	2	4	3	6	3	3	5	7	3	3	3	8	5	4	9	4	9	8	5	3	10	M	0	0
NM11175	4	2	5	3	5	3	3	5	7	3	3	3	5	4	4	9	6	10	8	5	3	14	M	0	0
NM11176	4	2	4	3	5	3	3	5	7	3	3	3	5	4	4	9	4	6	8	5	3	12	M	0	0
NM11177	4	2	3	3	5	3	3	5	5	3	3	3	4	4	4	9	2	10	6	5	5	12	A	0	0
NM11178	4	2	4	3	5	3	3	5	5	3	4	4	4	4	4	9	7	11	9	5	3	0	A	0	0
NM11179	4	2	4	3	5	3	3	5	8	3	2	3	6	4	4	9	4	9	8	5	3	10	M	0	0
NM11180	6	2	4	3	5	3	3	5	5	3	3	3	5	4	4	9	6	9	8	5	3	14	M	0	0
NM11181	4	2	4	3	5	3	3	5	7	3	3	3	3	4	4	8	6	9	8	4	3	14	M	0	0
NM11182	4	2	4	3	5	3	3	5	7	3	3	3	3	4	4	8	6	9	8	4	3	14	M	0	0
NM11183	4	2	4	3	5	2	3	5	7	3	3	3	3	4	4	10	5	9	8	5	3	15	M	0	0
NM11184	4	2	4	3	5	2	3	5	6	3	2	3	5	4	4	9	6	9	8	5	3	14	M	0	0
NM11185	4	3	4	3	5	3	3	5	7	3	3	3	5	4	4	6	5	9	8	5	3	15	M	0	0
NM11186	3	2	4	3	5	3	3	5	7	3	3	3	5	4	4	6	5	9	7	5	3	14	M	0	0
NM11187	2	1	4	3	3	2	3	5	5	3	2	3	3	2	4	6	3	6	9	3	3	5	N	1	N
NM11188	4	2	4	5	5	3	3	5	6	3	3	3	5	4	4	9	6	9	8	5	3	14	M	0	0
NM11189	4	2	4	3	5	3	3	5	7	3	3	3	6	4	4	6	5	8	8	5	3	16	M	0	0
NM11190	4	2	4	3	5	3	3	5	7	3	3	3	3	4	4	6	5	9	8	5	3	14	M	0	0
NM11191	4	2	4	3	5	3	3	5	8	3	2	3	6	4	4	9	4	9	9	5	3	10	M	0	0
NM11194	4	2	4	3	5	1	1	5	3	3	3	3	4	4	4	0	7	11	8	3	5	14	A	0	0
NM11195	0	2	4	3	4	3	3	5	7	3	3	3	5	4	4	0	0	8	8	5	3	14	M	0	0
NM11196	4	2	4	3	5	3	3	5	7	3	3	3	5	4	4	6	5	9	8	5	3	14	M	0	0
NM11197	4	2	4	3	5	2	3	5	6	3	3	3	5	4	4	9	7	9	9	5	3	14	M	0	0
NM11199	2	2	4	5	3	2	3	5	4	2	2	2	1	2	2	6	4	1	8	6	3	3	N	1	N
NM11200	4	2	3	3	5	3	3	5	3	3	2	3	4	4	4	9	6	11	9	4	5	8	A	0	1
NM11201	0	2	4	3	5	3	3	5	7	3	3	3	4	4	4	9	7	11	7	5	5	13	A	0	0
NM11202	4	2	4	3	5	3	3	5	5	3	3	3	4	4	4	9	5	11	8	5	3	13	A	0	0
NM11203	4	2	4	3	5	3	3	5	7	3	3	3	5	4	4	6	5	9	8	5	3	18	M	0	0
NM11204	4	2	4	1	5	3	3	5	7	3	3	3	5	4	4	6	5	7	8	5	3	19	M	0	0
NM11205	4	2	4	1	5	3	3	5	5	3	3	4	5	6	5	6	4	7	8	5	3	14	M	0	0
NM11206	4	2	4	3	5	2	3	5	7	3	3	3	5	4	4	9	6	9	8	5	3	14	M	0	0
NM11207	3	1	4	3	2	2	3	5	5	3	2	3	5	2	4	6	4	6	8	3	3	5	N	1	N
NM11209	4	2	4	1	5	3	3	5	7	3	3	4	5	4	4	6	5	7	8	5	3	14	M	0	0
NM11210	4	2	4	3	5	3	3	5	7	3	3	3	5	4	5	9	6	9	6	5	3	21	M	0	0
NM11211	4	2	4	3	4	3	3	5	5	3	3	4	4	4	4	8	6	9	0	5	3	0	A	0	0
NM11212	4	2	4	3	5	3	4	5	7	3	3	3	5	4	5	9	5	3	8	5	3	11	M	0	0
NM11213	4	2	4	3	5	3	4	5	7	3	3	3	5	4	4	9	3	9	9	5	3	11	M	0	0
NM11214	4	2	4	5	3	2	2	5	5	2	2	2	1	2	2	4	2	1	9	4	3	3	N	1	N
NM11215	4	2	4	3	5	3	3	5	7	3	3	3	5	4	4	6	5	9	8	5	3	16	M	0	0
NM11216	4	1	4	3	5	3	3	5	7	3	3	3	4	4	2	9	6	9	6	5	3	14	M	0	0
NM11217	4	2	4	3	6	1	3	5	7	3	3	3	3	2	4	9	10	11	0	5	5	13	A	0	0
NM11218	4	1	4	3	5	3	3	5	7	3	3	0	4	4	2	9	6	9	6	5	3	14	M	0	0
NM11219	4	2	4	3	5	3	4	5	7	3	3	3	5	4	6	9	4	9	0	5	3	15	M	0	0
NM11220	4	2	4	5	3	2	2	5	5	2	2	2	1	2	2	6	5	1	8	4	3	3	N	1	N
NM11221	4	2	4	3	3	4	2	5	5	3	2	2	3	2	4	6	3	6	6	3	3	5	N	1	N
NM11222	3	1	4	3	3	2	3	5	5	3	2	3	2	2	6	6	3	6	8	3	3	5	N	1	N
NM11223	4	2	4	3	7	3	3	5	7	3	3	3	5	4	5	9	6	5	6	5	3	14	M	0	0
NM11224	4	2	4	3	5	3	3	5	7	3	3	1	4	4	4	0	6	11	9	4	2	14	A	0	1
NM11225	4	2	4	3	5	3	3	5	7	3	3	3	5	4	4	9	5	9	8	5	3	15	M	0	0
NM11227	2	2	4	5	3	2	3	5	4	2	2	2	1	2	2	6	4	1	0	6	3	5	N	1	N
NM11228	4	2	4	3	5	3	3	5	7	3	3	3	5	4	4	6	5	9	8	5	3	16	N	1	N
NM11229	3	2	4	3	5	3	3	5	7	4	3	3	5	4	4	6	5	9	8	5	3	15	M	0	0
NM11230	4	2	4	3	5	2	3	5	7	3	3	3	5	4	4	9	6	9	8	5	3	0	M	0	0
NM11231	4	2	4	3	3	3	3	5	5	3	2	2	3	2	4	6	3	6	6	3	3	5	N	1	N
NM11232	4	2	4	3	6	3	3	5	7	3	3	3	5	4	2	9	6	9	9	5	3	14	M	0	0
NM11233	2	1	3	3	5	2	4	5	5	3	2	3	3	2	4	5	3	6	10	3	3	4	N	1	N
NM11234	3	1	4	3	5	2	2	5	5	3	2	1	3	2	4	6	3	5	7	3	3	5	N	1	N
NM11235	4	2	4	3	5	3	3	5	7	3	3	3	4	4	4	0	7	11	8	4	5	13	A	0	0
NM11236	4	2	4	3	5	2	3	5	7	3	3	3	5	4	4	9	6	9	8	5	3	3	M	0	0
NM11237	3	2	4	3	5	3	3	5	7	3	2	3	5	4	4	6	5	9	9	5	3	14	M	0	0
NM11238	4	2	3	3	5	3	3	5	7	3	3	3	6	4	4	9	4	8	0	5	3	0	M	0	0
NM11239	2	2	4	3	2	3	2	4	4	3	2	2	2	2	2	2	4	6	4	3	1	5	N	1	N
NM11240	4	2	4	3	5	3	3	5	6	3	3	3	5	4	4	6	5	9	9	5	3	14	M	0	0
NM11241	4	2	4	2	5	3	3	5	6	3	3	3	5	4	4	9	5	9	0	5	3	0	A	0	0
NM11242	3	1	4	3	3	2	3	5	5	3	2	3	3	2	5	6	3	6	0	3	3	3	N	1	N
NM11243	2	1	4	3	3	2	3	5	5	3	2	3	3	2	4	6	3	6	9	3	3	5	N	1	N
NM11244	3	2	4	3	5	3	3	5	7	4	3	3	5	4	4	6	5	9	8	5	3	15	N	1	N
NM11245	3	2	4	3	3	3	3	5	7	3	4	3	6	4	4	6	5	9	8	4	3	15	M	0	0
NM11246	4	2	4	3	5	3	3	5	7	3	3	3	5	4	4	9	6	8	7	5	3	10	M	0	0
NM11247	4	2	4	3	3	3	3	5	7	3	3	4	5	4	4	9	5	9	8	5	3	11	M	0	0
NM11248	4	2	4	3	5	3	3	5	7	3	3	3	5	4	4	10	6	9	8	6	3	13	N	1	N
NM11249	4	2	4	3	5	3	4	5	7	3	3	3	5	2	4	6	5	3	8	5	3	15	M	0	0
NM11250	4	2	4	3	5	3	3	5	7	3	3	1	4	4	4	9	6	11	9	4	4	8	A	0	1
NM11251	0	2	4	3	4	3	3	5	7	3	3	3	5	4	4	0	0	8	8	5	3	13	M	0	0
NM11252	4	2	4	3	5	3	3	5	8	3	3	3	4	4	4	9	6	9	8	6	3	15	M	0	0
NM11253	4	2	4	5	5	3	3	5	3	3	3	3	5	4	4	9	5	9	8	5	4	0	M	0	0
NM11254	3	1	4	3	3	1	3	5	5	3	2	3	3	2	2	6	3	6	4	2	3	5	N	1	N
NM11255	4	2	4	3	5	3	3	5	7	3	3	3	5	4	4	0	6	9	8	5	3	14	M	0	0
NM11256	4	2	4	3	5	3	3	5	5	3	3	3	3	4	4	6	5	9	7	4	3	10	A	0	0
NM11257	3	1	4	1	3	2	3	5	5	3	2	3	4	2	4	6	3	6	7	3	3	3	N	1	N
NM11258	4	2	4	3	5	3	3	5	7	3	3	3	5	4	4	6	5	9	8	4	3	0	M	0	0
NM11259	4	2	4	3	5	3	3	5	6	3	3	3	7	4	5	9	5	10	9	5	3	8	M	0	0
NM11260	4	2	4	3	5	3	3	4	7	3	4	3	4	4	5	9	7	11	8	3	3	0	A	0	0
NM11261	4	2	4	3	5	3	3	5	7	3	3	3	4	4	4	2	7	11	8	4	4	15	A	0	0
NM11262	4	2	4	3	5	3	3	5	8	3	3	3	5	4	4	9	6	9	8	5	3	15	M	0	0
NM11263	6	2	4	3	5	3	3	5	5	3	3	3	5	4	4	9	6	9	8	5	3	0	M	0	0
NM11264	4	2	4	3	5	3	3	5	6	3	3	3	4	4	4	9	2	11	8	5	5	0	A	0	0
NM11265	4	2	4	3	5	3	3	5	7	3	3	3	5	4	4	6	3	8	0	4	3	0	M	0	0
NM11266	3	2	4	3	2	3	3	5	7	3	3	3	5	4	4	6	5	9	8	5	3	12	M	0	0
NM11267	0	2	4	3	6	3	3	5	7	3	3	3	5	4	5	0	0	11	1	5	5	15	A	0	0
NM11268	4	2	4	3	5	2	3	5	7	3	3	3	5	4	4	6	5	9	8	5	3	14	M	0	0
NM11269	4	2	3	3	5	3	3	5	7	3	3	2	5	4	4	9	6	5	8	5	3	14	M	0	0
NM11270	4	2	4	3	4	3	3	5	7	3	3	3	4	4	4	9	5	10	8	5	5	14	A	0	0
NM11271	4	2	4	3	5	3	4	5	6	3	3	3	5	4	4	9	6	9	7	5	3	14	M	0	0
NM11272	4	2	4	3	5	3	3	5	7	3	3	3	5	4	4	6	5	9	8	4	3	14	A	0	0
NM11274	4	2	4	2	4	3	3	5	7	3	3	1	5	4	4	6	5	10	8	5	3	14	M	0	0
NM11275	3	2	4	3	3	7	1	5	2	3	2	2	3	4	4	8	1	9	7	4	4	11	N	1	N
NM11277	3	2	4	3	5	3	3	5	7	3	3	3	5	4	4	6	5	7	8	5	3	12	M	0	0
NM11278	3	2	4	3	5	3	3	5	7	3	3	3	5	4	4	6	5	9	8	5	3	16	M	0	0
NM11279	4	2	4	3	5	3	3	5	7	3	3	3	5	4	4	9	5	9	8	5	3	14	M	0	0
NM11280	4	2	4	3	5	3	3	7	7	3	3	3	4	4	4	8	4	8	10	4	5	5	A	0	1
NM11281	4	2	4	3	5	3	3	5	7	3	3	3	5	4	4	9	5	9	8	5	3	8	M	0	0
NM11282	4	2	5	1	5	3	3	5	7	3	3	3	5	4	4	6	5	7	7	5	3	15	M	0	0
NM11283	4	2	4	3	5	3	2	5	6	3	3	4	5	4	4	9	6	9	8	5	3	6	M	0	0
NM11284	4	2	4	3	5	3	3	5	6	3	3	3	6	4	4	9	5	10	9	5	3	14	M	0	0
NM11285	3	1	4	3	3	2	3	5	5	3	2	3	3	2	4	6	3	6	9	3	3	5	N	1	N
NM11286	4	2	4	3	5	1	3	5	6	3	3	3	3	4	7	10	6	10	5	5	5	14	A	0	0
NM11287	3	2	4	3	5	1	3	5	7	3	3	3	3	3	4	10	8	11	8	5	5	14	A	0	0
NM11288	3	1	4	3	3	2	2	5	5	3	2	3	3	2	4	0	3	4	8	5	2	4	N	1	N
NM11289	4	2	4	3	5	3	3	5	6	3	3	3	4	2	4	9	7	11	7	5	5	10	A	0	0
NM11290	4	2	4	3	5	3	3	5	7	3	3	4	6	4	4	9	4	9	0	5	3	0	M	0	0
NM11291	4	2	4	3	5	3	3	5	7	3	3	3	5	4	4	6	5	9	8	5	3	0	M	0	0
NM11292	4	2	4	3	5	1	3	5	7	3	3	3	3	4	4	10	6	11	8	3	5	12	A	0	0
NM11294	4	2	4	3	5	3	3	5	7	2	2	3	4	4	4	9	6	9	8	4	3	12	M	0	0
NM11295	4	2	4	3	5	3	3	5	7	3	3	3	5	4	4	9	6	8	4	5	3	14	M	0	0
NM11296	3	2	4	3	3	3	3	5	7	3	3	3	5	4	4	6	4	9	8	5	3	18	M	0	0
NM11297	0	2	4	3	5	3	3	5	7	3	3	3	4	4	4	9	7	11	7	5	5	13	A	0	0
NM11298	4	2	4	3	5	3	3	5	6	3	3	3	5	4	4	9	5	9	8	5	3	8	M	0	0
NM11299	4	2	4	3	5	3	3	5	6	3	3	3	5	4	4	6	5	9	8	5	3	12	M	0	0
NM11300	4	2	4	2	5	3	3	5	6	3	3	3	5	4	5	9	6	9	6	5	3	16	M	0	0
NM11301	4	2	4	3	5	3	3	5	6	3	3	3	5	4	4	0	6	9	7	5	3	14	M	0	0
NM11302	4	2	4	3	5	3	3	5	7	3	3	3	5	4	4	7	6	9	6	5	3	14	M	0	0
NM11303	4	2	4	3	5	3	3	5	7	3	3	3	5	4	4	7	6	9	6	5	3	14	M	0	0
NM11304	3	2	4	3	5	3	3	4	5	3	2	3	5	4	4	6	5	10	8	5	3	12	M	0	0
NM11305	4	2	4	3	5	3	3	5	7	3	3	3	5	4	4	9	6	9	0	5	3	0	M	0	0
NM11306	4	2	4	3	5	3	3	5	6	3	3	3	5	4	4	0	6	9	8	5	3	12	M	0	0
NM11307	4	2	4	3	5	2	3	5	7	3	3	3	5	4	4	9	6	9	8	3	3	14	M	0	0
NM11308	4	2	4	3	5	2	3	5	7	3	3	3	4	4	4	9	2	11	9	4	4	10	A	0	1
NM11309	4	2	4	3	5	3	3	5	7	3	3	3	5	4	4	9	6	8	8	5	3	14	M	0	0
NM11310	4	2	4	3	5	3	3	5	8	3	3	3	5	4	4	9	5	9	8	5	3	0	M	0	0
NM11311	4	2	4	3	5	3	3	5	7	3	3	3	5	4	4	9	6	9	0	5	3	0	M	0	0
NM11312	4	2	4	3	5	3	3	5	7	3	3	3	5	4	4	9	6	9	0	5	3	0	M	0	0
NM11313	2	2	4	3	5	3	3	5	6	3	3	3	4	4	4	9	5	11	9	4	4	9	A	0	1
NM11314	4	2	3	3	5	3	3	5	7	3	3	3	6	4	4	9	4	8	9	5	3	12	M	0	0
NM11315	4	2	5	3	5	3	3	5	7	3	3	5	5	4	3	0	6	9	8	5	3	0	M	0	0
NM11316	4	2	4	3	5	3	3	5	7	3	1	4	5	4	4	6	5	9	8	5	3	14	M	0	0
NM11317	4	2	4	3	5	3	3	5	7	3	3	3	4	4	4	9	4	9	1	4	4	9	A	0	1
NM11318	4	2	4	3	5	3	3	5	7	3	3	3	8	4	4	10	6	0	0	5	3	0	A	0	1
NM11319	3	1	5	3	3	2	3	5	5	4	1	3	3	2	4	6	4	6	0	3	3	5	N	1	N
NM11320	3	1	4	3	2	2	3	6	5	3	2	3	3	2	4	6	2	6	8	3	3	5	N	1	N
NM11321	3	1	4	3	3	2	3	6	5	3	2	3	3	2	6	0	4	6	0	3	3	3	N	1	N
NM11322	4	2	4	3	5	3	4	5	6	3	3	3	4	4	4	8	2	8	7	2	4	10	A	0	1
NM11324	3	1	4	3	3	1	6	5	5	3	2	5	3	2	5	6	3	6	9	3	3	5	N	1	N
NM11325	4	2	4	3	5	3	4	5	7	3	3	3	5	4	4	6	3	8	0	4	3	0	M	0	0
NM11326	4	2	4	3	5	3	3	5	7	3	3	3	5	4	5	9	4	6	5	5	3	13	M	0	0
NM11327	4	2	4	3	5	3	3	5	7	3	3	3	6	4	4	6	5	8	8	5	3	16	M	0	0
NM11328	4	2	4	3	5	3	3	5	7	3	3	3	5	4	4	9	6	9	8	5	3	0	M	0	0
NM11329	4	2	4	3	5	2	3	5	7	3	3	3	5	4	4	6	6	9	8	5	3	14	M	0	0
NM11330	4	2	4	4	5	3	3	5	7	3	3	3	5	4	4	6	6	7	8	5	3	14	M	0	0
NM11331	6	2	4	3	5	3	3	5	5	3	3	3	5	4	4	9	6	9	8	5	3	14	M	0	0
NM11332	4	2	4	3	5	3	3	5	8	3	2	3	6	4	4	9	4	9	8	5	3	10	M	0	0
NM11333	4	2	4	3	5	3	3	5	7	3	3	3	5	4	4	6	5	9	8	5	3	14	M	0	0
NM11334	4	2	4	3	3	3	3	5	7	3	3	4	5	4	4	9	6	9	8	5	3	12	M	0	0
NM11335	4	2	4	3	5	2	3	5	7	3	3	3	5	4	5	9	6	9	8	5	3	0	M	0	0
NM11336	3	1	4	3	3	2	3	5	5	3	2	3	3	2	4	6	2	6	6	3	3	6	N	1	N
NM11337	0	2	4	3	4	3	3	5	7	3	3	3	5	4	4	0	0	8	8	5	3	14	M	0	0
NM11338	4	2	4	3	5	2	3	5	7	3	3	3	5	4	4	0	6	9	8	5	3	14	M	0	0
NM11339	4	2	4	3	5	3	3	5	6	3	3	3	7	4	5	9	5	10	4	5	3	8	M	0	0
NM11340	4	2	4	3	5	3	3	5	7	3	3	3	4	4	4	6	5	8	8	4	3	14	M	0	0
NM11341	4	2	4	3	5	3	2	5	7	3	3	3	5	4	5	10	4	6	0	5	3	0	M	0	0
NM11342	3	2	4	3	5	3	3	5	7	3	3	3	5	4	4	6	5	9	8	4	3	14	M	0	0
NM11343	4	2	4	3	5	3	3	5	7	3	3	1	4	4	4	0	6	11	9	4	2	13	A	0	1
NM11344	3	1	4	2	3	2	3	4	6	3	2	1	3	2	4	6	3	6	7	3	3	5	N	1	N
NM11346	4	2	4	3	5	3	3	5	8	3	3	3	4	4	4	10	7	11	7	5	2	15	A	0	0
NM11347	4	1	4	3	3	2	2	5	5	3	2	3	3	2	3	6	4	6	6	2	3	1	N	1	N
NM11348	4	2	4	3	5	3	3	5	7	3	3	3	5	4	4	6	5	9	8	5	3	0	M	0	0
NM11349	3	2	4	3	5	3	3	5	7	3	3	2	5	4	4	6	3	9	8	5	3	13	M	0	0
NM11350	2	1	4	3	3	2	3	5	5	3	2	4	3	2	4	6	4	6	7	2	3	5	N	1	N
NM11351	4	2	4	4	5	3	3	5	7	3	3	3	5	4	4	6	6	7	8	5	3	14	M	0	0
NM11352	4	2	4	3	5	3	3	5	7	3	3	3	8	4	4	9	5	9	8	5	3	14	M	0	0
NM11353	4	2	4	5	3	2	2	6	7	2	2	3	1	2	2	6	5	1	10	5	2	3	N	1	N
NM11354	4	2	4	3	3	3	3	5	7	3	3	4	5	4	4	9	6	9	8	5	3	12	M	0	0
NM11355	3	1	4	3	3	2	2	5	5	3	2	3	3	2	5	6	3	6	0	4	3	3	N	1	N
NM11356	4	2	4	3	7	3	3	5	7	3	3	3	5	4	5	9	6	7	6	5	3	14	M	0	0
NM11357	4	2	4	3	5	3	3	5	7	3	3	3	5	4	4	9	6	9	8	5	3	10	M	0	0
NM11358	4	2	4	3	5	3	3	5	7	3	3	3	5	4	4	9	6	9	8	5	3	10	M	0	0
NM11359	4	2	4	3	5	3	3	5	5	3	3	3	5	4	4	9	6	9	8	5	3	14	M	0	0
NM11360	4	2	4	3	3	4	2	5	5	3	2	2	3	2	4	6	3	6	6	3	3	5	N	1	N
NM11361	4	2	4	3	5	3	3	5	7	3	3	1	4	4	4	0	6	11	9	4	2	13	A	0	1
NM11363	4	2	4	5	3	2	2	6	7	2	2	3	1	2	2	6	5	1	10	5	3	3	N	1	N
NM11364	3	2	3	3	5	3	3	5	7	3	3	4	5	4	4	6	5	4	8	5	3	0	M	0	0
NM11365	2	2	4	3	5	3	3	5	8	3	3	3	4	4	4	9	3	11	9	4	4	9	A	0	1
NM11366	4	2	4	3	3	3	3	5	9	3	3	4	5	4	4	9	6	9	8	5	3	12	M	0	0
NM11367	4	2	4	3	5	3	3	5	7	3	3	3	5	4	4	6	5	9	8	5	3	0	M	0	0
NM11368	4	2	4	3	5	3	3	5	7	3	3	3	5	4	4	9	6	8	4	5	3	14	M	0	0
NM11369	3	1	4	3	3	2	3	5	5	3	2	3	3	2	4	6	3	6	4	4	4	5	N	1	N
NM11370	2	1	4	3	3	2	3	5	5	3	2	3	3	2	7	6	3	6	7	3	3	5	N	1	N
NM11371	4	2	4	3	5	3	3	5	7	3	3	3	5	4	4	9	6	9	8	5	3	10	M	0	0
NM11372	3	1	4	3	3	2	3	5	5	3	2	4	3	2	4	6	3	6	8	3	3	5	N	1	N
NM11373	4	2	4	3	5	3	1	5	7	3	3	3	5	3	4	6	5	9	8	5	3	14	M	0	0
NM11374	2	1	4	3	3	2	3	5	5	3	2	3	3	2	5	0	3	6	7	3	3	5	N	1	N
NM11375	4	2	4	3	5	3	3	5	7	3	3	3	2	4	4	6	3	9	8	5	3	16	M	0	0
NM11376	3	2	3	3	5	3	3	5	7	3	3	4	5	4	4	6	5	4	8	5	3	22	M	0	0
NM11380	0	2	4	3	5	1	3	5	7	3	3	3	4	4	4	10	6	11	8	5	5	10	A	0	0
NM11383	4	2	4	3	5	3	3	5	7	3	3	3	5	4	4	6	4	9	8	5	3	14	M	0	0
NM11384	4	1	5	3	5	3	3	5	8	3	3	3	5	4	4	8	6	9	8	4	3	14	M	0	0
NM11385	4	2	4	3	5	3	3	5	7	3	3	3	5	4	5	9	6	9	6	5	3	14	M	0	0
NM11386	3	2	4	3	5	1	3	5	7	3	3	3	3	3	4	10	7	11	0	5	0	0	A	0	0
NM11387	3	1	4	3	3	2	4	5	5	3	2	4	3	2	5	6	3	6	8	3	3	5	N	1	N
NM11388	3	1	4	3	5	3	3	5	7	3	3	3	7	4	4	6	5	9	7	5	3	0	M	0	0
NM11389	4	2	4	3	3	3	3	5	7	3	3	4	5	4	4	9	6	9	8	5	3	12	M	0	0
NM11390	3	1	4	3	3	3	3	5	5	3	2	3	3	2	5	6	4	6	7	3	3	5	N	1	N
NM11392	4	2	4	3	5	3	3	5	7	3	3	3	4	4	4	6	5	14	8	5	3	14	M	0	0
NM11393	4	2	4	3	5	3	3	5	7	3	3	3	5	3	5	6	5	5	5	5	3	14	M	0	0
NM11394	4	2	4	3	5	3	3	5	5	3	4	3	4	4	4	9	7	11	9	5	3	12	A	0	0
NM11395	3	1	4	3	3	2	4	5	5	3	2	3	3	2	5	6	3	6	8	3	3	5	N	1	N
NM11397	4	2	4	3	5	1	3	5	7	3	3	3	3	3	4	10	7	11	9	5	5	14	A	0	0
NM11398	4	2	4	3	5	3	1	5	7	3	3	3	5	4	4	6	5	9	8	5	3	14	M	0	0
NM11403	4	3	4	3	5	3	3	5	7	3	3	3	5	4	4	9	6	8	8	5	3	16	M	0	0
NM11404	4	2	4	3	5	3	3	5	5	3	3	3	5	4	4	9	6	9	8	5	3	14	M	0	0
The "0" results in the 22 loci meant no band.																							M：modern	0:deletion
																							A：ancient	1：no deletion
																								N：non-Beijing
																							N：non-Beijing

## Sheet: Spoligotyping
ID	SP1	SP2	SP3	SP4	SP5	SP6	SP7	SP8	SP9	SP10	SP11	SP12	SP13	SP14	SP15	SP16	SP17	SP18	SP19	SP20	SP21	SP22	SP23	SP24	SP25	SP26	SP27	SP28	SP29	SP30	SP31	SP32	SP33	SP34	SP35	SP36	SP37	SP38	SP39	SP40	SP41	SP42	SP43
NM11001	0	0	0	0	0	0	0	0	0	0	0	0	0	0	0	0	0	0	0	0	0	0	0	0	0	0	0	0	0	0	0	0	0	0	1	1	1	1	1	1	1	1	1
NM11002	0	0	0	0	0	0	0	0	0	0	0	0	0	0	0	0	0	0	0	0	0	0	0	0	0	0	0	0	0	0	0	0	0	0	1	1	1	1	1	1	1	1	1
NM11003	0	0	0	0	0	0	0	0	0	0	0	0	0	0	0	0	0	0	0	0	0	0	0	0	0	0	0	0	0	0	0	0	0	0	1	1	1	1	1	1	0	1	1
NM11004	0	0	0	0	0	0	0	0	0	0	0	0	0	0	0	0	0	0	0	0	0	0	0	0	0	0	0	0	0	0	0	0	0	0	1	1	1	1	1	1	0	1	1
NM11005	0	1	1	1	1	1	1	1	1	1	1	1	0	1	1	1	1	1	1	1	1	1	1	1	1	1	0	1	1	1	1	1	0	0	0	1	1	1	1	1	1	1	1
NM11006	0	0	0	0	0	0	0	0	0	0	0	0	0	0	0	0	0	0	0	0	0	0	0	0	0	0	0	0	0	0	0	0	0	0	1	1	1	1	1	1	1	1	1
NM11007	0	0	0	0	0	0	0	0	0	0	0	0	0	0	0	0	0	0	0	0	0	0	0	0	0	0	0	0	0	0	0	0	0	0	1	1	1	1	1	1	1	1	1
NM11008	0	0	0	0	0	0	0	0	0	0	0	0	0	0	0	0	0	0	0	0	0	0	0	0	0	0	0	0	0	0	0	0	0	0	1	1	1	1	1	1	1	1	1
NM11009	0	0	0	0	0	0	0	0	0	0	0	0	0	0	0	0	0	0	0	0	0	0	0	0	0	0	0	0	0	0	0	0	0	0	1	1	1	1	1	1	1	1	1
NM11010	0	0	0	0	0	0	0	0	0	0	0	0	0	0	0	0	0	0	0	0	0	0	0	0	0	0	0	0	0	0	0	0	0	0	1	1	1	1	1	1	1	1	1
NM11011	0	0	0	0	0	0	0	0	0	0	0	0	0	0	0	0	0	0	0	0	0	0	0	0	0	0	0	0	0	0	0	0	0	0	1	1	1	1	1	1	1	1	1
NM11012	0	0	0	0	0	0	0	0	0	0	0	0	0	0	0	0	0	0	0	0	0	0	0	0	0	0	0	0	0	0	0	0	0	0	1	1	1	1	1	1	1	1	1
NM11013	0	0	0	0	0	0	0	0	0	0	0	0	0	0	0	0	0	0	0	0	0	0	0	0	0	0	0	0	0	0	0	0	0	0	1	1	1	1	1	1	1	1	1
NM11014	0	0	0	0	0	0	0	0	0	0	0	0	0	0	0	0	0	0	0	0	0	0	0	0	0	0	0	0	0	0	0	0	0	0	1	1	1	1	1	1	1	1	1
NM11015	1	1	1	1	0	1	1	1	1	0	0	0	0	0	0	0	1	1	1	1	1	1	1	1	1	1	1	1	1	1	1	1	0	0	0	0	1	1	1	1	0	0	0
NM11017	0	0	0	0	0	0	0	0	0	0	0	0	0	0	0	0	0	0	0	0	0	0	0	0	0	0	0	0	0	0	0	0	0	0	1	1	1	1	1	1	1	1	1
NM11018	0	0	0	0	0	0	0	0	0	0	0	0	0	0	0	0	0	0	0	0	0	0	0	0	0	0	0	0	0	0	0	0	0	0	1	1	1	1	1	1	1	1	1
NM11019	0	0	0	0	0	0	0	0	0	0	0	0	0	0	0	0	0	0	0	0	0	0	0	0	0	0	0	0	0	0	0	0	0	0	1	1	1	1	1	1	1	1	1
NM11020	0	0	0	0	0	0	0	0	0	0	0	0	0	0	0	0	0	0	0	0	0	0	0	0	0	0	0	0	0	0	0	0	0	0	1	1	1	1	1	1	1	1	1
NM11021	0	0	0	0	0	0	0	0	0	0	0	0	0	0	0	0	0	0	0	0	0	0	0	0	0	0	0	0	0	0	0	0	0	0	1	1	1	1	1	1	1	1	1
NM11022	0	0	0	0	0	0	0	0	0	0	0	0	0	0	0	0	0	0	0	0	0	0	0	0	0	0	0	0	0	0	0	0	0	0	1	1	1	1	1	1	1	1	1
NM11023	0	0	0	0	0	0	0	0	0	0	0	0	0	0	0	0	0	0	0	0	0	0	0	0	0	0	0	0	0	0	0	0	0	0	1	1	1	1	1	1	1	1	1
NM11024	0	0	0	0	0	0	0	0	0	0	0	0	0	0	0	0	0	0	0	0	0	0	0	0	0	0	0	0	0	0	0	0	0	0	1	1	1	1	1	1	1	1	1
NM11025	0	0	0	0	0	0	0	0	0	0	0	0	0	0	0	0	0	0	0	0	0	0	0	0	0	0	0	0	0	0	0	0	0	0	1	1	1	1	1	1	1	1	1
NM11026	0	0	0	0	0	0	0	0	0	0	0	0	0	0	0	0	0	0	0	0	0	0	0	0	0	0	0	0	0	0	0	0	0	0	1	1	1	1	1	1	1	1	1
NM11027	0	0	0	0	0	0	0	0	0	0	0	0	0	0	0	0	0	0	0	0	0	0	0	0	0	0	0	0	0	0	0	0	0	0	1	1	1	1	1	1	1	1	1
NM11028	0	0	0	0	0	0	0	0	0	0	0	0	0	0	0	0	0	0	0	0	0	0	0	0	0	0	0	0	0	0	0	0	0	0	1	1	1	1	1	1	1	1	1
NM11029	0	0	0	0	0	0	0	0	0	0	0	0	0	0	0	0	0	0	0	0	0	0	0	0	0	0	0	0	0	0	0	0	0	0	1	1	1	1	1	1	1	1	1
NM11030	0	0	0	0	0	0	0	0	0	0	0	0	0	0	0	0	0	0	0	0	0	0	0	0	0	0	0	0	0	0	0	0	0	0	1	1	1	1	1	1	1	1	1
NM11031	0	0	0	0	0	0	0	0	0	0	0	0	0	0	0	0	0	0	0	0	0	0	0	0	0	0	0	0	0	0	0	0	0	0	1	1	1	1	1	1	1	1	1
NM11032	0	0	0	0	0	0	0	0	0	0	0	0	0	0	0	0	0	0	0	0	0	0	0	0	0	0	0	0	0	0	0	0	0	0	1	1	1	1	1	1	1	1	1
NM11033	0	0	0	0	0	0	0	0	0	0	0	0	0	0	0	0	0	0	0	0	0	0	0	0	0	0	0	0	0	0	0	0	0	0	1	1	1	1	1	1	1	1	1
NM11034	0	0	0	0	0	0	0	0	0	0	0	0	0	0	0	0	0	0	0	0	0	0	0	0	0	0	0	0	0	0	0	0	0	0	1	1	1	1	1	1	1	1	1
NM11035	0	0	0	0	0	0	0	0	0	0	0	0	0	0	0	0	0	0	0	0	0	0	0	0	0	0	0	0	0	0	0	0	0	0	1	1	1	1	1	1	1	1	1
NM11037	0	0	0	0	0	0	0	0	0	0	0	0	0	0	0	0	0	0	0	0	0	0	0	0	0	0	0	0	0	0	0	0	0	0	1	1	1	1	1	1	1	1	1
NM11039	0	0	0	0	0	0	0	0	0	0	0	0	0	0	0	0	0	0	0	0	0	0	0	0	0	0	0	0	0	0	0	0	0	0	1	1	1	1	1	1	1	1	1
NM11040	0	0	0	0	0	0	0	0	0	0	0	0	0	0	0	0	0	0	0	0	0	0	0	0	0	0	0	0	0	0	0	0	0	0	1	1	1	1	1	1	1	1	1
NM11041	0	0	0	0	0	0	0	0	0	0	0	0	0	0	0	0	0	0	0	0	0	0	0	0	0	0	0	0	0	0	0	0	0	0	1	1	1	1	1	1	1	1	1
NM11043	0	0	0	0	0	0	0	0	0	0	0	0	0	0	0	0	0	0	0	0	0	0	0	0	0	0	0	0	0	0	0	0	0	0	1	1	1	1	1	1	1	1	1
NM11044	0	0	0	0	0	0	0	0	0	0	0	0	0	0	0	0	0	0	0	0	0	0	0	0	0	0	0	0	0	0	0	0	0	0	1	1	1	1	1	1	1	1	1
NM11045	0	0	0	0	0	0	0	0	0	0	0	0	0	0	0	0	0	0	0	0	0	0	0	0	0	0	0	0	0	0	0	0	0	0	1	1	1	1	1	1	1	1	1
NM11046	0	0	0	0	0	0	0	0	0	0	0	0	0	0	0	0	0	0	0	0	0	0	0	0	0	0	0	0	0	0	0	0	0	0	1	1	1	1	1	0	1	1	1
NM11047	0	0	0	0	0	0	0	0	0	0	0	0	0	0	0	0	0	0	0	0	0	0	0	0	0	0	0	0	0	0	0	0	0	0	1	1	1	1	1	1	1	1	1
NM11048	0	0	0	0	0	0	0	0	0	0	0	0	0	0	0	0	0	0	0	0	0	0	0	0	0	0	0	0	0	0	0	0	0	0	1	1	1	1	1	1	1	1	1
NM11049	0	0	0	0	0	0	0	0	0	0	0	0	0	0	0	0	0	0	0	0	0	0	0	0	0	0	0	0	0	0	0	0	0	0	1	1	1	1	1	1	1	1	0
NM11050	0	0	0	0	0	0	0	0	0	0	0	0	0	0	0	0	0	0	0	0	0	0	0	0	0	0	0	0	0	0	0	0	0	0	1	1	1	1	1	0	1	1	1
NM11051	0	0	0	0	0	0	0	0	0	0	0	0	0	0	0	0	0	0	0	0	0	0	0	0	0	0	0	0	0	0	0	0	0	0	1	1	1	1	1	1	1	1	1
NM11052	0	0	0	0	0	0	0	0	0	0	0	0	0	0	0	0	0	0	0	0	0	0	0	0	0	0	0	0	0	0	0	0	0	0	1	1	1	1	1	1	1	1	1
NM11053	1	1	1	1	1	1	1	1	1	1	1	0	1	1	1	1	1	1	1	1	1	1	0	0	0	0	0	0	1	1	1	1	0	0	0	0	1	1	1	0	1	1	0
NM11054	1	0	0	0	0	0	0	1	1	1	1	0	0	0	1	1	1	1	1	1	1	1	1	1	1	1	1	1	1	1	1	1	0	0	0	0	1	1	1	1	1	1	0
NM11055	0	0	0	0	0	0	0	0	0	0	0	0	0	0	0	0	0	0	0	0	0	0	0	0	0	0	0	0	0	0	0	0	0	0	1	1	1	1	1	1	1	1	1
NM11056	0	0	0	0	0	0	0	0	0	0	0	0	0	0	0	0	0	0	0	0	0	0	0	0	0	0	0	0	0	0	0	0	0	0	1	1	1	1	1	1	1	1	1
NM11057	0	0	0	0	0	0	0	0	0	0	0	0	0	0	0	0	0	0	0	0	0	0	0	0	0	0	0	0	0	0	0	0	0	0	1	1	1	1	1	1	1	1	1
NM11058	1	1	1	1	1	1	1	1	1	1	1	0	1	1	1	1	0	1	1	1	1	1	1	1	1	1	1	1	1	1	1	1	0	0	0	0	1	1	1	1	1	1	0
NM11059	0	0	0	0	0	0	0	0	0	0	0	0	0	0	0	0	0	0	0	0	0	0	0	0	0	0	0	0	0	0	0	0	0	0	1	1	1	1	1	1	1	1	1
NM11060	0	0	0	0	0	0	0	0	0	0	0	0	0	0	0	0	0	0	0	0	0	0	0	0	0	0	0	0	0	0	0	0	0	0	1	1	1	1	1	1	1	1	1
NM11061	0	0	0	0	0	0	0	0	0	0	0	0	0	0	0	0	0	0	0	0	0	0	0	0	0	0	0	0	0	0	0	0	0	0	1	1	1	1	1	1	1	1	1
NM11062	0	0	0	0	0	0	0	0	0	0	0	0	0	0	0	0	0	0	0	0	0	0	0	0	0	0	0	0	0	0	0	0	0	0	1	1	1	1	1	1	1	1	1
NM11063	0	0	0	0	0	0	0	0	0	0	0	0	0	0	0	0	0	0	0	0	0	0	0	0	0	0	0	0	0	0	0	0	0	0	1	1	1	1	1	1	1	1	1
NM11064	0	0	0	0	0	0	0	0	0	0	0	0	0	0	0	0	0	0	0	0	0	0	0	0	0	0	0	0	0	0	0	0	0	0	1	1	1	1	1	1	1	1	1
NM11065	0	0	0	0	0	0	0	0	0	0	0	0	0	0	0	0	0	0	0	0	0	0	0	0	0	0	0	0	0	0	0	0	0	0	1	0	1	1	1	1	1	1	1
NM11066	0	0	0	0	0	0	0	0	0	0	0	0	0	0	0	0	0	0	0	0	0	0	0	0	0	0	0	0	0	0	0	0	0	0	1	1	1	1	1	1	1	1	1
NM11067	0	0	0	0	0	0	0	0	0	0	0	0	0	0	0	0	0	0	0	0	0	0	0	0	0	0	0	0	0	0	0	0	0	0	1	1	1	1	1	1	1	1	1
NM11068	0	0	0	0	0	0	0	0	0	0	0	0	0	0	0	0	0	0	0	0	0	0	0	0	0	0	0	0	0	0	0	0	0	0	1	1	1	1	1	1	1	1	1
NM11069	1	1	1	1	1	1	1	1	1	1	1	0	0	0	0	0	0	1	0	0	0	0	0	0	0	0	0	0	0	0	1	1	0	0	0	0	1	0	1	1	1	1	1
NM11070	0	0	0	0	0	0	0	0	0	0	0	0	0	0	0	0	0	0	0	0	0	0	0	0	0	0	0	0	0	0	0	0	0	0	1	1	1	1	1	1	1	1	1
NM11071	0	0	0	0	0	0	0	0	0	0	0	0	0	0	0	0	0	0	0	0	0	0	0	0	0	0	0	0	0	0	0	0	0	0	1	1	1	1	1	1	1	1	1
NM11072	0	0	0	0	0	0	0	0	0	0	0	0	0	0	0	0	0	0	0	0	0	0	0	0	0	0	0	0	0	0	0	0	0	0	1	1	1	1	1	1	1	1	1
NM11073	0	0	0	0	0	0	0	0	0	0	0	0	0	0	0	0	0	0	0	0	0	0	0	0	0	0	0	0	0	0	0	0	0	0	1	1	1	1	1	1	1	1	1
NM11074	1	0	1	1	1	1	1	1	0	0	1	0	1	1	1	1	0	1	1	1	1	1	1	1	1	1	1	1	1	1	1	1	0	0	0	0	1	1	1	1	1	1	0
NM11075	0	0	0	0	0	0	0	0	0	0	0	0	0	0	0	0	0	0	0	0	0	0	0	0	0	0	0	0	0	0	0	0	0	0	1	1	1	1	1	1	1	1	1
NM11076	1	1	1	1	1	1	1	1	1	1	1	0	1	1	1	1	0	1	1	1	1	1	1	1	0	0	0	0	0	0	0	1	0	0	0	0	1	1	1	0	1	1	1
NM11077	0	0	0	0	0	0	0	0	0	0	0	0	0	0	0	0	0	0	0	0	0	0	0	0	0	0	0	0	0	0	0	0	0	0	1	1	1	1	1	1	1	1	1
NM11078	1	1	1	1	1	1	1	1	1	1	1	0	1	1	1	1	1	1	1	1	1	1	1	1	1	1	1	1	1	1	1	1	0	0	0	0	1	1	1	0	0	0	0
NM11079	0	0	0	0	0	0	0	0	0	0	0	0	0	0	0	0	0	0	0	0	0	0	0	0	0	0	0	0	0	0	0	0	0	0	1	1	1	1	1	1	1	1	1
NM11081	0	0	0	0	0	0	0	0	0	0	0	0	0	0	0	0	0	0	0	0	0	0	0	0	0	0	0	0	0	0	0	0	0	0	1	1	1	1	1	1	1	1	0
NM11082	0	0	0	0	0	0	0	0	0	0	0	0	0	0	0	0	0	0	0	0	0	0	0	0	0	0	0	0	0	0	0	0	0	0	1	1	1	1	1	1	1	1	1
NM11083	0	0	0	0	0	0	0	0	0	0	0	0	0	0	0	0	0	0	0	0	0	0	0	0	0	0	0	0	0	0	0	0	0	0	1	1	1	1	1	1	1	1	0
NM11084	0	0	0	0	0	0	0	0	0	0	0	0	0	0	0	0	0	0	0	0	0	0	0	0	0	0	0	0	0	0	0	0	0	0	1	1	1	1	1	1	1	1	1
NM11085	1	1	1	1	1	1	1	1	1	1	1	1	1	1	1	1	1	1	1	1	1	1	1	1	1	1	1	1	1	1	1	1	0	0	0	0	1	1	1	0	1	1	1
NM11086	0	1	1	1	1	1	1	1	1	1	1	1	1	1	1	1	1	1	1	1	1	1	1	1	0	0	0	0	0	0	0	0	0	0	0	0	0	0	0	0	0	0	0
NM11087	0	0	0	0	0	0	0	0	0	0	0	0	0	0	0	0	0	0	0	0	0	0	0	0	0	0	0	0	0	0	0	0	0	0	1	1	1	1	1	1	1	1	1
NM11088	0	0	0	0	0	0	0	0	0	0	0	0	0	0	0	0	0	0	0	0	0	0	0	0	0	0	0	0	0	0	0	0	0	0	1	1	1	1	1	1	1	1	1
NM11090	0	0	0	0	0	0	0	0	0	0	0	0	0	0	0	0	0	0	0	0	0	0	0	0	0	0	0	0	0	0	0	0	0	0	1	1	1	1	1	1	1	1	1
NM11091	0	0	0	0	0	0	0	0	0	0	0	0	0	0	0	0	0	0	0	0	0	0	0	0	0	0	0	0	0	0	0	0	0	0	1	1	1	1	1	1	1	1	1
NM11092	0	0	0	0	0	0	0	0	0	0	0	0	0	0	0	0	0	0	0	0	0	0	0	0	0	0	0	0	0	0	0	0	0	0	1	1	1	1	1	1	1	1	1
NM11093	0	0	0	0	0	0	0	0	0	0	0	0	0	0	0	0	0	0	0	0	0	0	0	0	0	0	0	0	0	0	0	0	0	0	1	1	1	1	1	1	1	1	1
NM11094	0	0	0	0	0	0	0	0	0	0	0	0	0	0	0	0	0	0	0	0	0	0	0	0	0	0	0	0	0	0	0	0	0	0	1	1	1	1	1	1	1	1	1
NM11095	0	0	0	0	0	0	0	0	0	0	0	0	0	0	0	0	0	0	0	0	0	0	0	0	0	0	0	0	0	0	0	0	0	0	1	1	1	1	1	1	1	1	1
NM11096	0	0	0	0	0	0	0	0	0	0	0	0	0	0	0	0	0	0	0	0	0	0	0	0	0	0	0	0	0	0	0	0	0	0	1	1	1	1	1	1	1	1	1
NM11097	0	0	0	0	0	0	0	0	0	0	0	0	0	0	0	0	0	0	0	0	0	0	0	0	0	0	0	0	0	0	0	0	0	0	1	1	1	1	1	1	1	1	1
NM11098	0	0	0	0	0	0	0	0	0	0	0	0	0	0	0	0	0	0	0	0	0	0	0	0	0	0	0	0	0	0	0	0	0	0	1	1	1	1	1	1	1	1	1
NM11099	0	0	0	0	0	0	0	0	0	0	0	0	0	0	0	0	0	0	0	0	0	0	0	0	0	0	0	0	0	0	0	0	0	0	1	1	1	1	1	1	1	1	1
NM11100	0	0	0	0	0	0	0	0	0	0	0	0	0	0	0	0	0	0	0	0	0	0	0	0	0	0	0	0	0	0	0	0	0	0	1	1	1	1	1	1	1	1	1
NM11101	0	0	0	0	0	0	0	0	0	0	0	0	0	0	0	0	0	0	0	0	0	0	0	0	0	0	0	0	0	0	0	0	0	0	1	1	1	1	1	1	1	1	1
NM11102	0	0	0	0	0	0	0	0	0	0	0	0	0	0	0	0	0	0	0	0	0	0	0	0	0	0	0	0	0	0	0	0	0	0	1	1	1	1	1	1	1	1	1
NM11103	0	0	0	0	0	0	0	0	0	0	0	0	0	0	0	0	0	0	0	0	0	0	0	0	0	0	0	0	0	0	0	0	0	0	1	1	1	1	1	1	1	1	1
NM11104	0	0	0	0	0	0	0	0	0	0	0	0	0	0	0	0	0	0	0	0	0	0	0	0	0	0	0	0	0	0	0	0	0	0	1	1	1	1	1	1	1	1	1
NM11105	0	0	0	0	0	0	0	0	0	0	0	0	0	0	0	0	0	0	0	0	0	0	0	0	0	0	0	0	0	0	0	0	0	0	1	1	1	1	1	1	1	1	1
NM11106	0	0	0	0	0	0	0	0	0	0	0	0	0	0	0	0	0	0	0	0	0	0	0	0	0	0	0	0	0	0	0	0	0	0	1	1	1	1	1	1	1	1	1
NM11107	0	0	0	0	0	0	0	0	0	0	0	0	0	0	0	0	0	0	0	0	0	0	0	0	0	0	0	0	0	0	0	0	0	0	1	1	1	1	1	1	1	1	1
NM11108	0	0	0	0	0	0	0	0	0	0	0	0	0	0	0	0	0	0	0	0	0	0	0	0	0	0	0	0	0	0	0	0	0	0	1	1	1	1	1	1	1	1	1
NM11111	0	0	0	0	0	0	0	0	0	0	0	0	0	0	0	0	0	0	0	0	0	0	0	0	0	0	0	0	0	0	0	0	0	0	1	1	1	1	1	1	1	1	1
NM11112	0	0	0	0	0	0	0	0	0	0	0	0	0	0	0	0	0	0	0	0	0	0	0	0	0	0	0	0	0	0	0	0	0	0	1	1	1	1	1	1	1	1	1
NM11113	0	0	0	0	0	0	0	0	0	0	0	0	0	0	0	0	0	0	0	0	0	0	0	0	0	0	0	0	0	0	0	0	0	0	1	1	1	1	1	1	1	1	1
NM11114	0	0	0	0	0	0	0	0	0	0	0	0	0	0	0	0	0	0	0	0	0	0	0	0	0	0	0	0	0	0	0	0	0	0	1	1	1	1	1	1	1	1	1
NM11115	0	0	0	0	0	0	0	0	0	0	0	0	0	0	0	0	0	0	0	0	0	0	0	0	0	0	0	0	0	0	0	0	0	0	1	1	1	1	1	1	1	1	1
NM11116	0	0	0	0	0	0	0	0	0	0	0	0	0	0	0	0	0	0	0	0	0	0	0	0	0	0	0	0	0	0	0	0	0	0	1	1	1	1	1	1	1	1	1
NM11117	0	0	0	0	0	0	0	0	0	0	0	0	0	0	0	0	0	0	0	0	0	0	0	0	0	0	0	0	0	0	0	0	0	0	1	1	1	1	1	1	1	1	1
NM11118	0	0	0	0	0	0	0	0	0	0	0	0	0	0	0	0	0	0	0	0	0	0	0	0	0	0	0	0	0	0	0	0	0	0	1	1	1	1	1	1	1	1	1
NM11119	0	0	0	0	0	0	0	0	0	0	0	0	0	0	0	0	0	0	0	0	0	0	0	0	0	0	0	0	0	0	0	0	0	0	1	1	1	1	1	1	1	1	1
NM11120	0	0	0	0	0	0	0	0	0	0	0	0	0	0	0	0	0	0	0	0	0	0	0	0	0	0	0	0	0	0	0	0	0	0	1	1	1	1	1	1	1	1	1
NM11121	0	0	0	0	0	0	0	0	0	0	0	0	0	0	0	0	0	0	0	0	0	0	0	0	0	0	0	0	0	0	0	0	0	0	1	1	1	1	1	1	1	1	1
NM11122	1	0	1	1	1	1	1	1	1	1	1	1	1	1	1	1	1	1	1	1	1	1	1	1	1	1	1	1	1	1	1	1	0	0	0	0	1	1	1	1	1	1	1
NM11123	0	0	0	0	0	0	0	0	0	0	0	0	0	0	0	0	0	0	0	0	0	0	0	0	0	0	0	0	0	0	0	0	0	0	1	1	1	1	1	1	1	1	1
NM11124	0	0	0	0	0	0	0	0	0	0	0	0	0	0	0	0	0	0	0	0	0	0	0	0	0	0	0	0	0	0	0	0	0	0	1	1	1	1	1	1	1	1	1
NM11125	0	0	0	0	0	0	0	0	0	0	0	0	0	0	0	0	0	0	0	0	0	0	0	0	0	0	0	0	0	0	0	0	0	0	1	1	1	1	1	1	1	1	1
NM11126	1	0	1	1	1	1	1	1	1	1	1	0	1	1	1	1	1	1	1	1	1	1	1	1	1	1	1	1	1	1	1	1	0	0	0	0	1	1	1	1	1	1	1
NM11127	0	0	0	0	0	0	0	0	0	0	0	0	0	0	0	0	0	0	0	0	0	0	0	0	0	0	0	0	0	0	0	0	0	0	1	1	1	1	1	1	1	1	1
NM11128	0	0	0	0	0	0	0	0	0	0	0	0	0	0	0	0	0	0	0	0	0	0	0	0	0	0	0	0	0	0	0	0	0	0	1	1	1	1	1	1	1	1	1
NM11129	0	0	0	0	0	0	0	0	0	0	0	0	0	0	0	0	0	0	0	0	0	0	0	0	0	0	0	0	0	0	0	0	0	0	1	1	1	1	1	1	1	1	1
NM11131	0	0	0	0	0	0	0	0	0	0	0	0	0	0	0	0	0	0	0	0	0	0	0	0	0	0	0	0	0	0	0	0	0	0	1	1	1	1	1	1	1	1	1
NM11132	0	0	0	0	0	0	0	0	0	0	0	0	0	0	0	0	0	0	0	0	0	0	0	0	0	0	0	0	0	0	0	0	0	0	1	1	1	1	1	1	1	1	1
NM11133	0	0	0	0	0	0	0	0	0	0	0	0	0	0	0	0	0	0	0	0	0	0	0	0	0	0	0	0	0	0	0	0	0	0	1	1	1	1	1	1	1	1	1
NM11134	0	0	0	0	0	0	0	0	0	0	0	0	0	0	0	0	0	0	0	0	0	0	0	0	0	0	0	0	0	0	0	0	0	0	1	1	1	1	1	0	1	1	1
NM11135	0	0	0	0	0	0	0	0	0	0	0	0	0	0	0	0	0	0	0	0	0	0	0	0	0	0	0	0	0	0	0	0	0	0	1	1	1	1	1	1	1	1	1
NM11136	0	0	0	0	0	0	0	0	0	0	0	0	0	0	0	0	0	0	0	0	0	0	0	0	0	0	0	0	0	0	0	0	0	0	1	1	1	1	1	1	1	1	1
NM11137	0	0	0	0	0	0	0	0	0	0	0	0	0	0	0	0	0	0	0	0	0	0	0	0	0	0	0	0	0	0	0	0	0	0	1	1	1	1	1	1	1	1	1
NM11138	0	0	0	0	0	0	0	0	0	0	0	0	0	0	0	0	0	0	0	0	0	0	0	0	0	0	0	0	0	0	0	0	0	0	1	1	1	1	1	1	1	1	1
NM11139	0	0	0	0	0	0	0	0	0	0	0	0	0	0	0	0	0	0	0	0	0	0	0	0	0	0	0	0	0	0	0	0	0	0	1	1	1	1	1	1	1	1	1
NM11140	0	0	0	0	0	0	0	0	0	0	0	0	0	0	0	0	0	0	0	0	0	0	0	0	0	0	0	0	0	0	0	0	0	0	1	1	1	1	1	1	1	1	1
NM11141	0	0	0	0	0	0	0	0	0	0	0	0	0	0	0	0	0	0	0	0	0	0	0	0	0	0	0	0	0	0	0	0	0	0	1	1	1	1	1	1	1	1	1
NM11142	0	0	0	0	0	0	0	0	0	0	0	0	0	0	0	0	0	0	0	0	0	0	0	0	0	0	0	0	0	0	0	0	0	0	1	1	1	1	1	1	1	1	1
NM11143	0	0	0	0	0	0	0	0	0	0	0	0	0	0	0	0	0	0	0	0	0	0	0	0	0	0	0	0	0	0	0	0	0	0	1	1	1	1	1	1	1	1	1
NM11144	0	0	0	0	0	0	0	0	0	0	0	0	0	0	0	0	0	0	0	0	0	0	0	0	0	0	0	0	0	0	0	0	0	0	1	1	1	1	1	1	1	1	1
NM11145	0	0	0	0	0	0	0	0	0	0	0	0	0	0	0	0	0	0	0	0	0	0	0	0	0	0	0	0	0	0	0	0	0	0	1	1	1	1	1	1	1	1	1
NM11146	0	0	0	0	0	0	0	0	0	0	0	0	0	0	0	0	0	0	0	0	0	0	0	0	0	0	0	0	0	0	0	0	0	0	1	1	1	1	1	1	1	1	1
NM11147	0	0	0	0	0	0	0	0	0	0	0	0	0	0	0	0	0	0	0	0	0	0	0	0	0	0	0	0	0	0	0	0	0	0	1	1	1	1	1	1	1	1	1
NM11148	0	0	0	0	0	0	0	0	0	0	0	0	0	0	0	0	0	0	0	0	0	0	0	0	0	0	0	0	0	0	0	0	0	0	1	1	1	1	1	1	1	1	1
NM11149	0	0	0	0	0	0	0	0	0	0	0	0	0	0	0	0	0	0	0	0	0	0	0	0	0	0	0	0	0	0	0	0	0	0	1	1	1	1	1	1	1	1	1
NM11150	0	0	0	0	0	0	0	0	0	0	0	0	0	0	0	0	0	0	0	0	0	0	0	0	0	0	0	0	0	0	0	0	0	0	1	1	1	1	1	1	1	1	1
NM11151	0	0	0	0	0	0	0	0	0	0	0	0	0	0	0	0	0	0	0	0	0	0	0	0	0	0	0	0	0	0	0	0	0	0	1	1	1	1	1	1	1	1	1
NM11152	0	0	0	0	0	0	0	0	0	0	0	0	0	0	0	0	0	0	0	0	0	0	0	0	0	0	0	0	0	0	0	0	0	0	1	1	1	1	1	1	1	1	1
NM11153	0	0	0	0	0	0	0	0	0	0	0	0	0	0	0	0	0	0	0	0	0	0	0	0	0	0	0	0	0	0	0	0	0	0	1	1	1	1	1	1	1	1	1
NM11154	0	0	0	0	0	0	0	0	0	0	0	0	0	0	0	0	0	0	0	0	0	0	0	0	0	0	0	0	0	0	0	0	0	0	1	1	1	1	1	1	1	1	1
NM11155	0	0	0	0	0	0	0	0	0	0	0	0	0	0	0	0	0	0	0	0	0	0	0	0	0	0	0	0	0	0	0	0	0	0	1	1	1	1	1	1	1	1	1
NM11156	0	0	0	0	0	0	0	0	0	0	0	0	0	0	0	0	0	0	0	0	0	0	0	0	0	0	0	0	0	0	0	0	0	0	1	1	1	1	1	1	1	1	1
NM11157	0	0	0	0	0	0	0	0	0	0	0	0	0	0	0	0	0	0	0	0	0	0	0	0	0	0	0	0	0	0	0	0	0	0	1	1	1	1	1	1	1	1	1
NM11158	0	0	0	0	0	0	0	0	0	0	0	0	0	0	0	0	0	0	0	0	0	0	0	0	0	0	0	0	0	0	0	0	0	0	1	1	1	1	1	1	1	1	1
NM11159	0	0	0	0	0	0	0	0	0	0	0	0	0	0	0	0	0	0	0	0	0	0	0	0	0	0	0	0	0	0	0	0	0	0	1	1	1	1	1	1	1	1	1
NM11160	0	0	0	0	0	0	0	0	0	0	0	0	0	0	0	0	0	0	0	0	0	0	0	0	0	0	0	0	0	0	0	0	0	0	1	1	1	1	1	1	1	1	1
NM11161	0	0	0	0	0	0	0	0	0	0	0	0	0	0	0	0	0	0	0	0	0	0	0	0	0	0	0	0	0	0	0	0	0	0	1	1	1	1	1	1	1	1	1
NM11162	0	0	0	0	0	0	0	0	0	0	0	0	0	0	0	0	0	0	0	0	0	0	0	0	0	0	0	0	0	0	0	0	0	0	1	1	1	1	1	1	1	1	1
NM11163	0	0	0	0	0	0	0	0	0	0	0	0	0	0	0	0	0	0	0	0	0	0	0	0	0	0	0	0	0	0	0	0	0	0	1	1	1	1	1	1	1	1	1
NM11165	0	0	0	0	0	0	0	0	0	0	0	0	0	0	0	0	0	0	0	0	0	0	0	0	0	0	0	0	0	0	0	0	0	0	1	1	1	1	1	1	1	1	1
NM11166	0	0	0	0	0	0	0	0	0	0	0	0	0	0	0	0	0	0	0	0	0	0	0	0	0	0	0	0	0	0	0	0	0	0	1	1	1	1	1	1	1	1	1
NM11167	0	0	0	0	0	0	0	0	0	0	0	0	0	0	0	0	0	0	0	0	0	0	0	0	0	0	0	0	0	0	0	0	0	0	1	1	1	1	1	1	1	1	1
NM11168	0	0	0	0	0	0	0	0	0	0	0	0	0	0	0	0	0	0	0	0	0	0	0	0	0	0	0	0	0	0	0	0	0	0	1	1	1	1	1	1	1	1	1
NM11169	0	0	0	0	0	0	0	0	0	0	0	0	0	0	0	0	0	0	0	0	0	0	0	0	0	0	0	0	0	0	0	0	0	0	1	1	1	1	1	1	1	1	1
NM11170	0	0	0	0	0	0	0	0	0	0	0	0	0	0	0	0	0	0	0	0	0	0	0	0	0	0	0	0	0	0	0	0	0	0	1	1	1	1	1	1	1	1	1
NM11171	0	0	0	0	0	0	0	0	0	0	0	0	0	0	0	0	0	0	0	0	0	0	0	0	0	0	0	0	0	0	0	0	0	0	1	1	1	1	1	1	1	1	1
NM11172	0	0	0	0	0	0	0	0	0	0	0	0	0	0	0	0	0	0	0	0	0	0	0	0	0	0	0	0	0	0	0	0	0	0	1	1	1	1	1	1	1	1	1
NM11173	0	0	0	0	0	0	0	0	0	0	0	0	0	0	0	0	0	0	0	0	0	0	0	0	0	0	0	0	0	0	0	0	0	0	1	1	1	1	1	1	1	1	1
NM11174	0	0	0	0	0	0	0	0	0	0	0	0	0	0	0	0	0	0	0	0	0	0	0	0	0	0	0	0	0	0	0	0	0	0	1	1	1	1	1	1	1	1	1
NM11175	0	0	0	0	0	0	0	0	0	0	0	0	0	0	0	0	0	0	0	0	0	0	0	0	0	0	0	0	0	0	0	0	0	0	1	1	1	1	1	1	1	1	1
NM11176	0	0	0	0	0	0	0	0	0	0	0	0	0	0	0	0	0	0	0	0	0	0	0	0	0	0	0	0	0	0	0	0	0	0	1	1	1	1	1	1	1	1	1
NM11177	0	0	0	0	0	0	0	0	0	0	0	0	0	0	0	0	0	0	0	0	0	0	0	0	0	0	0	0	0	0	0	0	0	0	1	1	1	0	1	1	1	1	1
NM11178	0	0	0	0	0	0	0	0	0	0	0	0	0	0	0	0	0	0	0	0	0	0	0	0	0	0	0	0	0	0	0	0	0	0	1	1	1	1	1	1	1	1	1
NM11179	0	0	0	0	0	0	0	0	0	0	0	0	0	0	0	0	0	0	0	0	0	0	0	0	0	0	0	0	0	0	0	0	0	0	1	1	1	1	1	1	1	1	1
NM11180	0	0	0	0	0	0	0	0	0	0	0	0	0	0	0	0	0	0	0	0	0	0	0	0	0	0	0	0	0	0	0	0	0	0	0	1	1	1	1	1	1	1	1
NM11181	0	0	0	0	0	0	0	0	0	0	0	0	0	0	0	0	0	0	0	0	0	0	0	0	0	0	0	0	0	0	0	0	0	0	1	1	1	1	1	1	1	1	1
NM11182	0	0	0	0	0	0	0	0	0	0	0	0	0	0	0	0	0	0	0	0	0	0	0	0	0	0	0	0	0	0	0	0	0	0	1	1	1	1	1	1	1	1	1
NM11183	0	0	0	0	0	0	0	0	0	0	0	0	0	0	0	0	0	0	0	0	0	0	0	0	0	0	0	0	0	0	0	0	0	0	1	1	1	1	1	1	1	1	1
NM11184	0	0	0	0	0	0	0	0	0	0	0	0	0	0	0	0	0	0	0	0	0	0	0	0	0	0	0	0	0	0	0	0	0	0	1	1	1	1	1	1	1	1	1
NM11185	0	0	0	0	0	0	0	0	0	0	0	0	0	0	0	0	0	0	0	0	0	0	0	0	0	0	0	0	0	0	0	0	0	0	1	1	1	1	1	1	1	1	1
NM11186	0	0	0	0	0	0	0	0	0	0	0	0	0	0	0	0	0	0	0	0	0	0	0	0	0	0	0	0	0	0	0	0	0	0	1	1	1	1	1	1	1	1	1
NM11187	1	0	1	1	1	1	1	1	1	1	1	1	0	1	1	1	1	1	1	1	1	1	1	1	1	1	1	1	1	1	0	1	0	0	0	0	1	1	1	1	1	1	1
NM11188	0	0	0	0	0	0	0	0	0	0	0	0	0	0	0	0	0	0	0	0	0	0	0	0	0	0	0	0	0	0	0	0	0	0	1	1	1	1	1	1	1	1	1
NM11189	0	0	0	0	0	0	0	0	0	0	0	0	0	0	0	0	0	0	0	0	0	0	0	0	0	0	0	0	0	0	0	0	0	0	1	1	1	1	1	1	1	1	1
NM11190	0	0	0	0	0	0	0	0	0	0	0	0	0	0	0	0	0	0	0	0	0	0	0	0	0	0	0	0	0	0	0	0	0	0	1	1	1	1	1	1	1	1	1
NM11191	0	0	0	0	0	0	0	0	0	0	0	0	0	0	0	0	0	0	0	0	0	0	0	0	0	0	0	0	0	0	0	0	0	0	1	1	1	1	1	1	1	1	1
NM11194	0	0	0	0	0	0	0	0	0	0	0	0	0	0	0	0	0	0	0	0	0	0	0	0	0	0	0	0	0	0	0	0	0	0	1	1	1	1	1	1	1	1	1
NM11195	0	0	0	0	0	0	0	0	0	0	0	0	0	0	0	0	0	0	0	0	0	0	0	0	0	0	0	0	0	0	0	0	0	0	1	1	1	1	1	1	1	1	1
NM11196	0	0	0	0	0	0	0	0	0	0	0	0	0	0	0	0	0	0	0	0	0	0	0	0	0	0	0	0	0	0	0	0	0	0	1	1	1	1	1	1	1	1	1
NM11197	0	0	0	0	0	0	0	0	0	0	0	0	0	0	0	0	0	0	0	0	0	0	0	0	0	0	0	0	0	0	0	0	0	0	1	1	1	1	1	1	1	1	1
NM11199	1	1	1	1	1	1	1	1	1	1	1	1	1	1	1	1	1	1	1	1	1	1	1	1	1	1	1	1	1	1	0	1	0	0	0	0	1	1	1	0	1	1	1
NM11200	0	0	0	0	0	0	0	0	0	0	0	0	0	0	0	0	0	0	0	0	0	0	0	0	0	0	0	0	0	0	0	0	0	0	1	1	1	1	1	1	1	1	0
NM11201	0	0	0	0	0	0	0	0	0	0	0	0	0	0	0	0	0	0	0	0	0	0	0	0	0	0	0	0	0	0	0	0	0	0	1	1	1	1	1	1	1	1	1
NM11202	0	0	0	0	0	0	0	0	0	0	0	0	0	0	0	0	0	0	0	0	0	0	0	0	0	0	0	0	0	0	0	0	0	0	1	1	1	1	1	1	1	1	1
NM11203	0	0	0	0	0	0	0	0	0	0	0	0	0	0	0	0	0	0	0	0	0	0	0	0	0	0	0	0	0	0	0	0	0	0	1	1	1	1	1	1	1	1	1
NM11204	0	0	0	0	0	0	0	0	0	0	0	0	0	0	0	0	0	0	0	0	0	0	0	0	0	0	0	0	0	0	0	0	0	0	1	1	1	1	1	1	1	1	1
NM11205	0	0	0	0	0	0	0	0	0	0	0	0	0	0	0	0	0	0	0	0	0	0	0	0	0	0	0	0	0	0	0	0	0	0	1	1	1	1	1	1	1	1	1
NM11206	0	0	0	0	0	0	0	0	0	0	0	0	0	0	0	0	0	0	0	0	0	0	0	0	0	0	0	0	0	0	0	0	0	0	1	1	1	1	1	1	1	1	1
NM11207	1	1	1	1	1	1	1	1	1	1	1	1	1	1	1	1	1	1	1	1	1	1	1	1	1	1	1	1	1	0	1	1	0	0	0	0	1	1	1	1	1	1	1
NM11209	0	0	0	0	0	0	0	0	0	0	0	0	0	0	0	0	0	0	0	0	0	0	0	0	0	0	0	0	0	0	0	0	0	0	1	1	1	1	1	1	1	1	1
NM11210	0	0	0	0	0	0	0	0	0	0	0	0	0	0	0	0	0	0	0	0	0	0	0	0	0	0	0	0	0	0	0	0	0	0	1	1	1	1	1	1	1	1	1
NM11211	0	0	0	0	0	0	0	0	0	0	0	0	0	0	0	0	0	0	0	0	0	0	0	0	0	0	0	0	0	0	0	0	0	0	1	1	1	1	1	1	1	1	1
NM11212	0	0	0	0	0	0	0	0	0	0	0	0	0	0	0	0	0	0	0	0	0	0	0	0	0	0	0	0	0	0	0	0	0	0	1	1	1	1	1	1	1	1	1
NM11213	0	0	0	0	0	0	0	0	0	0	0	0	0	0	0	0	0	0	0	0	0	0	0	0	0	0	0	0	0	0	0	0	0	0	1	0	1	1	1	1	1	1	1
NM11214	0	0	1	1	1	1	1	1	1	1	1	1	1	1	1	1	1	1	1	1	1	1	1	1	1	1	1	1	1	1	1	1	0	0	0	1	1	1	1	0	1	1	1
NM11215	0	0	0	0	0	0	0	0	0	0	0	0	0	0	0	0	0	0	0	0	0	0	0	0	0	0	0	0	0	0	0	0	0	0	1	1	1	1	1	1	1	1	1
NM11216	0	0	0	0	0	0	0	0	0	0	0	0	0	0	0	0	0	0	0	0	0	0	0	0	0	0	0	0	0	0	0	0	0	0	1	1	1	1	1	1	1	1	1
NM11217	0	0	0	0	0	0	0	0	0	0	0	0	0	0	0	0	0	0	0	0	0	0	0	0	0	0	0	0	0	0	0	0	0	0	1	1	1	1	1	1	1	1	1
NM11218	0	0	0	0	0	0	0	0	0	0	0	0	0	0	0	0	0	0	0	0	0	0	0	0	0	0	0	0	0	0	0	0	0	0	1	1	1	1	1	1	1	1	1
NM11219	0	0	0	0	0	0	0	0	0	0	0	0	0	0	0	0	0	0	0	0	0	0	0	0	0	0	0	0	0	0	0	0	0	0	1	1	1	1	1	1	1	1	1
NM11220	1	1	1	1	1	1	1	1	1	1	1	1	1	1	0	0	0	1	0	0	0	0	0	0	1	1	1	1	1	1	1	1	0	0	0	0	1	1	1	0	1	1	1
NM11221	1	1	1	1	1	1	1	1	1	1	1	1	1	1	1	1	1	1	1	1	1	1	1	1	1	1	1	1	1	1	1	1	0	0	0	0	1	1	1	0	0	0	0
NM11222	1	0	1	1	1	1	1	1	1	1	1	1	0	1	1	1	1	1	1	1	1	1	1	1	1	1	1	1	1	1	1	1	0	0	0	0	1	1	1	1	1	1	1
NM11223	0	0	0	0	0	0	0	0	0	0	0	0	0	0	0	0	0	0	0	0	0	0	0	0	0	0	0	0	0	0	0	0	0	0	1	1	1	1	1	1	1	1	1
NM11224	0	0	0	0	0	0	0	0	0	0	0	0	0	0	0	0	0	0	0	0	0	0	0	0	0	0	0	0	0	0	0	0	0	0	1	1	1	1	1	1	1	1	1
NM11225	0	0	0	0	0	0	0	0	0	0	0	0	0	0	0	0	0	0	0	0	0	0	0	0	0	0	0	0	0	0	0	0	0	0	1	1	1	1	1	1	1	1	1
NM11227	1	1	1	1	1	1	1	1	1	1	1	1	1	1	1	1	1	1	1	1	1	1	1	1	1	1	1	1	1	1	0	1	0	0	0	0	1	1	1	0	1	1	1
NM11228	0	0	1	1	0	0	1	1	1	1	1	1	0	1	0	1	1	1	1	0	1	1	1	1	0	0	0	0	0	0	0	0	0	0	1	1	1	1	1	1	1	1	1
NM11229	0	0	0	0	0	0	0	0	0	0	0	0	0	0	0	0	0	0	0	0	0	0	0	0	0	0	0	0	0	0	0	0	0	0	1	1	1	1	1	1	1	1	1
NM11230	0	0	0	0	0	0	0	0	0	0	0	0	0	0	0	0	0	0	0	0	0	0	0	0	0	0	0	0	0	0	0	0	0	0	1	1	1	1	1	1	1	1	1
NM11231	1	1	1	1	1	1	1	1	1	1	1	1	1	1	1	1	1	1	1	1	1	1	1	1	1	1	1	1	1	1	1	1	0	0	0	0	1	1	1	0	0	1	0
NM11232	0	0	0	0	0	0	0	0	0	0	0	0	0	0	0	0	0	0	0	0	0	0	0	0	0	0	0	0	0	0	0	0	0	0	1	1	1	1	1	1	1	1	1
NM11233	1	0	1	1	1	1	1	1	1	1	1	1	0	1	1	1	1	1	1	1	1	1	1	1	1	1	1	1	1	1	1	1	0	0	0	0	1	1	1	1	1	1	1
NM11234	1	0	1	1	1	1	1	1	1	1	1	1	1	1	1	1	1	1	1	1	1	1	1	1	1	1	1	1	1	1	1	1	0	0	0	0	1	1	1	1	1	1	1
NM11235	0	0	0	0	0	0	0	0	0	0	0	0	0	0	0	0	0	0	0	0	0	0	0	0	0	0	0	0	0	0	0	0	0	0	1	1	1	1	1	0	1	1	1
NM11236	0	0	0	0	0	0	0	0	0	0	0	0	0	0	0	0	0	0	0	0	0	0	0	0	0	0	0	0	0	0	0	0	0	0	1	1	1	1	1	1	1	1	1
NM11237	0	0	0	0	0	0	0	0	0	0	0	0	0	0	0	0	0	0	0	0	0	0	0	0	0	0	0	0	0	0	0	0	0	0	1	1	1	1	1	1	1	1	1
NM11238	0	0	0	0	0	0	0	0	0	0	0	0	0	0	0	0	0	0	0	0	0	0	0	0	0	0	0	0	0	0	0	0	0	0	1	1	1	1	1	1	1	1	1
NM11239	0	1	1	1	1	1	1	1	1	1	1	1	1	1	1	1	1	1	1	1	1	1	1	1	0	0	0	0	0	0	0	0	0	0	1	1	1	1	0	0	0	1	0
NM11240	0	0	0	0	0	0	0	0	0	0	0	0	0	0	0	0	0	0	0	0	0	0	0	0	0	0	0	0	0	0	0	0	0	0	1	1	1	1	1	1	1	1	1
NM11241	0	0	0	0	0	0	0	0	0	0	0	0	0	0	0	0	0	0	0	0	0	0	0	0	0	0	0	0	0	0	0	0	0	0	1	1	1	1	1	1	1	1	1
NM11242	1	0	1	1	1	1	1	1	1	1	1	1	0	1	1	1	1	1	1	1	1	1	1	1	1	1	1	1	1	1	0	1	0	0	0	0	1	1	1	1	1	1	1
NM11243	1	0	1	1	1	1	1	1	1	1	1	1	0	1	1	1	1	1	1	1	1	1	1	1	1	1	1	1	1	1	0	1	0	0	0	0	1	1	1	1	1	1	1
NM11244	0	0	1	1	0	0	1	1	0	0	1	1	0	1	0	1	1	1	1	0	0	1	1	1	1	1	0	1	1	1	1	0	0	0	1	1	1	1	1	1	1	1	1
NM11245	0	0	0	0	0	0	0	0	0	0	0	0	0	0	0	0	0	0	0	0	0	0	0	0	0	0	0	0	0	0	0	0	0	0	1	1	1	1	1	1	0	1	1
NM11246	0	0	0	0	0	0	0	0	0	0	0	0	0	0	0	0	0	0	0	0	0	0	0	0	0	0	0	0	0	0	0	0	0	0	1	1	1	1	1	1	1	1	1
NM11247	0	0	0	0	0	0	0	0	0	0	0	0	0	0	0	0	0	0	0	0	0	0	0	0	0	0	0	0	0	0	0	0	0	0	1	1	1	1	1	1	1	1	1
NM11248	0	0	1	1	0	0	1	1	0	0	1	1	0	1	0	1	1	1	1	0	0	1	1	1	1	1	0	1	1	1	1	0	0	0	1	1	1	1	1	1	1	1	1
NM11249	0	0	0	0	0	0	0	0	0	0	0	0	0	0	0	0	0	0	0	0	0	0	0	0	0	0	0	0	0	0	0	0	0	0	1	1	1	1	1	1	1	1	1
NM11250	0	0	0	0	0	0	0	0	0	0	0	0	0	0	0	0	0	0	0	0	0	0	0	0	0	0	0	0	0	0	0	0	0	0	1	1	1	1	1	1	1	1	1
NM11251	0	0	0	0	0	0	0	0	0	0	0	0	0	0	0	0	0	0	0	0	0	0	0	0	0	0	0	0	0	0	0	0	0	0	1	1	1	1	1	1	1	1	1
NM11252	0	0	0	0	0	0	0	0	0	0	0	0	0	0	0	0	0	0	0	0	0	0	0	0	0	0	0	0	0	0	0	0	0	0	1	1	1	1	1	1	1	1	1
NM11253	0	0	0	0	0	0	0	0	0	0	0	0	0	0	0	0	0	0	0	0	0	0	0	0	0	0	0	0	0	0	0	0	0	0	1	1	1	1	1	1	1	1	1
NM11254	1	0	1	1	1	1	1	1	1	1	1	1	0	1	1	1	1	1	1	1	1	1	1	1	1	1	1	1	1	1	1	1	0	0	0	0	1	1	1	1	1	1	1
NM11255	0	0	0	0	0	0	0	0	0	0	0	0	0	0	0	0	0	0	0	0	0	0	0	0	0	0	0	0	0	0	0	0	0	0	1	1	1	1	1	1	1	1	1
NM11256	0	0	0	0	0	0	0	0	0	0	0	0	0	0	0	0	0	0	0	0	0	0	0	0	0	0	0	0	0	0	0	0	0	0	1	1	1	1	1	1	1	1	1
NM11257	1	0	1	1	1	1	1	1	1	1	1	1	0	1	1	1	1	1	1	1	1	1	1	1	1	1	1	1	1	1	1	1	0	0	0	0	1	1	1	1	1	1	1
NM11258	0	0	0	0	0	0	0	0	0	0	0	0	0	0	0	0	0	0	0	0	0	0	0	0	0	0	0	0	0	0	0	0	0	0	1	1	1	1	0	1	1	1	0
NM11259	0	0	0	0	0	0	0	0	0	0	0	0	0	0	0	0	0	0	0	0	0	0	0	0	0	0	0	0	0	0	0	0	0	0	1	1	1	1	1	1	1	1	1
NM11260	0	0	0	0	0	0	0	0	0	0	0	0	0	0	0	0	0	0	0	0	0	0	0	0	0	0	0	0	0	0	0	0	0	0	1	1	1	1	1	1	1	1	1
NM11261	0	0	0	0	0	0	0	0	0	0	0	0	0	0	0	0	0	0	0	0	0	0	0	0	0	0	0	0	0	0	0	0	0	0	1	1	1	1	1	1	1	1	1
NM11262	0	0	0	0	0	0	0	0	0	0	0	0	0	0	0	0	0	0	0	0	0	0	0	0	0	0	0	0	0	0	0	0	0	0	1	1	1	1	1	1	1	1	1
NM11263	0	0	0	0	0	0	0	0	0	0	0	0	0	0	0	0	0	0	0	0	0	0	0	0	0	0	0	0	0	0	0	0	0	0	0	1	1	1	1	1	1	1	1
NM11264	0	0	0	0	0	0	0	0	0	0	0	0	0	0	0	0	0	0	0	0	0	0	0	0	0	0	0	0	0	0	0	0	0	0	1	1	1	1	1	1	1	1	1
NM11265	0	0	0	0	0	0	0	0	0	0	0	0	0	0	0	0	0	0	0	0	0	0	0	0	0	0	0	0	0	0	0	0	0	0	1	1	1	1	1	1	1	1	1
NM11266	0	0	0	0	0	0	0	0	0	0	0	0	0	0	0	0	0	0	0	0	0	0	0	0	0	0	0	0	0	0	0	0	0	0	1	1	1	1	1	1	1	1	1
NM11267	0	0	0	0	0	0	0	0	0	0	0	0	0	0	0	0	0	0	0	0	0	0	0	0	0	0	0	0	0	0	0	0	0	0	1	1	1	1	1	1	1	1	1
NM11268	0	0	0	0	0	0	0	0	0	0	0	0	0	0	0	0	0	0	0	0	0	0	0	0	0	0	0	0	0	0	0	0	0	0	1	1	1	1	1	1	1	1	1
NM11269	0	0	0	0	0	0	0	0	0	0	0	0	0	0	0	0	0	0	0	0	0	0	0	0	0	0	0	0	0	0	0	0	0	0	1	1	1	1	1	1	1	1	1
NM11270	0	0	0	0	0	0	0	0	0	0	0	0	0	0	0	0	0	0	0	0	0	0	0	0	0	0	0	0	0	0	0	0	0	0	1	1	1	1	1	1	1	1	1
NM11271	0	0	0	0	0	0	0	0	0	0	0	0	0	0	0	0	0	0	0	0	0	0	0	0	0	0	0	0	0	0	0	0	0	0	1	1	1	1	1	1	1	1	1
NM11272	0	0	0	0	0	0	0	0	0	0	0	0	0	0	0	0	0	0	0	0	0	0	0	0	0	0	0	0	0	0	0	0	0	0	1	1	1	1	1	1	1	1	1
NM11274	0	0	0	0	0	0	0	0	0	0	0	0	0	0	0	0	0	0	0	0	0	0	0	0	0	0	0	0	0	0	0	0	0	0	1	1	1	1	1	1	1	1	1
NM11275	1	1	1	1	1	1	1	1	1	1	1	1	1	1	1	1	1	1	1	1	1	1	1	1	1	1	1	1	1	1	1	1	0	0	0	0	1	1	1	1	1	1	1
NM11277	0	0	0	0	0	0	0	0	0	0	0	0	0	0	0	0	0	0	0	0	0	0	0	0	0	0	0	0	0	0	0	0	0	0	1	1	1	1	1	1	1	1	1
NM11278	0	0	0	0	0	0	0	0	0	0	0	0	0	0	0	0	0	0	0	0	0	0	0	0	0	0	0	0	0	0	0	0	0	0	1	1	1	1	1	1	1	1	1
NM11279	0	0	0	0	0	0	0	0	0	0	0	0	0	0	0	0	0	0	0	0	0	0	0	0	0	0	0	0	0	0	0	0	0	0	1	1	1	1	1	1	1	1	1
NM11280	0	0	0	0	0	0	0	0	0	0	0	0	0	0	0	0	0	0	0	0	0	0	0	0	0	0	0	0	0	0	0	0	0	0	1	1	1	1	1	1	1	1	1
NM11281	0	0	0	0	0	0	0	0	0	0	0	0	0	0	0	0	0	0	0	0	0	0	0	0	0	0	0	0	0	0	0	0	0	0	1	1	1	1	1	1	1	1	1
NM11282	0	0	0	0	0	0	0	0	0	0	0	0	0	0	0	0	0	0	0	0	0	0	0	0	0	0	0	0	0	0	0	0	0	0	1	1	1	1	1	1	1	1	1
NM11283	0	0	0	0	0	0	0	0	0	0	0	0	0	0	0	0	0	0	0	0	0	0	0	0	0	0	0	0	0	0	0	0	0	0	1	1	1	1	1	1	1	1	1
NM11284	0	0	0	0	0	0	0	0	0	0	0	0	0	0	0	0	0	0	0	0	0	0	0	0	0	0	0	0	0	0	0	0	0	0	1	1	1	1	1	1	1	1	1
NM11285	1	1	1	1	1	1	1	1	1	1	1	1	1	1	1	1	1	1	1	1	1	1	1	1	1	1	1	1	1	0	1	1	0	0	0	0	1	0	0	1	1	1	1
NM11286	0	0	0	0	0	0	0	0	0	0	0	0	0	0	0	0	0	0	0	0	0	0	0	0	0	0	0	0	0	0	0	0	0	0	1	1	1	1	1	1	1	1	1
NM11287	0	0	0	0	0	0	0	0	0	0	0	0	0	0	0	0	0	0	0	0	0	0	0	0	0	0	0	0	0	0	0	0	0	0	1	1	1	1	1	1	1	1	1
NM11288	1	1	1	1	1	1	1	1	1	1	1	1	1	1	1	1	1	1	1	1	1	1	1	1	1	1	1	1	1	1	0	1	0	0	0	0	1	1	1	1	1	1	1
NM11289	0	0	0	0	0	0	0	0	0	0	0	0	0	0	0	0	0	0	0	0	0	0	0	0	0	0	0	0	0	0	0	0	0	0	1	1	1	1	1	1	1	1	1
NM11290	0	0	0	0	0	0	0	0	0	0	0	0	0	0	0	0	0	0	0	0	0	0	0	0	0	0	0	0	0	0	0	0	0	0	1	1	1	1	1	1	1	1	1
NM11291	0	0	0	0	0	0	0	0	0	0	0	0	0	0	0	0	0	0	0	0	0	0	0	0	0	0	0	0	0	0	0	0	0	0	1	1	1	1	1	1	1	1	1
NM11292	0	0	0	0	0	0	0	0	0	0	0	0	0	0	0	0	0	0	0	0	0	0	0	0	0	0	0	0	0	0	0	0	0	0	1	1	1	1	1	1	1	1	1
NM11294	0	0	0	0	0	0	0	0	0	0	0	0	0	0	0	0	0	0	0	0	0	0	0	0	0	0	0	0	0	0	0	0	0	0	1	1	1	1	1	1	1	1	1
NM11295	0	0	0	0	0	0	0	0	0	0	0	0	0	0	0	0	0	0	0	0	0	0	0	0	0	0	0	0	0	0	0	0	0	0	1	1	1	1	1	1	1	1	1
NM11296	0	0	0	0	0	0	0	0	0	0	0	0	0	0	0	0	0	0	0	0	0	0	0	0	0	0	0	0	0	0	0	0	0	0	1	1	1	1	1	1	1	1	1
NM11297	0	0	0	0	0	0	0	0	0	0	0	0	0	0	0	0	0	0	0	0	0	0	0	0	0	0	0	0	0	0	0	0	0	0	1	1	1	1	1	1	1	1	1
NM11298	0	0	0	0	0	0	0	0	0	0	0	0	0	0	0	0	0	0	0	0	0	0	0	0	0	0	0	0	0	0	0	0	0	0	1	1	1	1	1	1	1	1	1
NM11299	0	0	0	0	0	0	0	0	0	0	0	0	0	0	0	0	0	0	0	0	0	0	0	0	0	0	0	0	0	0	0	0	0	0	1	1	1	1	1	1	1	1	1
NM11300	0	0	0	0	0	0	0	0	0	0	0	0	0	0	0	0	0	0	0	0	0	0	0	0	0	0	0	0	0	0	0	0	0	0	1	1	1	1	1	1	1	1	1
NM11301	0	0	0	0	0	0	0	0	0	0	0	0	0	0	0	0	0	0	0	0	0	0	0	0	0	0	0	0	0	0	0	0	0	0	1	1	1	1	1	1	1	1	1
NM11302	0	0	0	0	0	0	0	0	0	0	0	0	0	0	0	0	0	0	0	0	0	0	0	0	0	0	0	0	0	0	0	0	0	0	1	1	1	1	1	1	1	1	1
NM11303	0	0	0	0	0	0	0	0	0	0	0	0	0	0	0	0	0	0	0	0	0	0	0	0	0	0	0	0	0	0	0	0	0	0	1	1	1	1	1	1	1	1	1
NM11304	0	0	0	0	0	0	0	0	0	0	0	0	0	0	0	0	0	0	0	0	0	0	0	0	0	0	0	0	0	0	0	0	0	0	1	1	1	1	1	1	1	1	1
NM11305	0	0	0	0	0	0	0	0	0	0	0	0	0	0	0	0	0	0	0	0	0	0	0	0	0	0	0	0	0	0	0	0	0	0	1	1	1	1	1	1	1	1	1
NM11306	0	0	0	0	0	0	0	0	0	0	0	0	0	0	0	0	0	0	0	0	0	0	0	0	0	0	0	0	0	0	0	0	0	0	1	1	1	1	1	1	1	1	1
NM11307	0	0	0	0	0	0	0	0	0	0	0	0	0	0	0	0	0	0	0	0	0	0	0	0	0	0	0	0	0	0	0	0	0	0	1	1	1	1	1	1	1	1	1
NM11308	0	0	0	0	0	0	0	0	0	0	0	0	0	0	0	0	0	0	0	0	0	0	0	0	0	0	0	0	0	0	0	0	0	0	1	1	1	1	1	1	0	1	1
NM11309	0	0	0	0	0	0	0	0	0	0	0	0	0	0	0	0	0	0	0	0	0	0	0	0	0	0	0	0	0	0	0	0	0	0	1	1	1	1	1	1	1	1	1
NM11310	0	0	0	0	0	0	0	0	0	0	0	0	0	0	0	0	0	0	0	0	0	0	0	0	0	0	0	0	0	0	0	0	0	0	1	1	0	0	0	0	0	1	0
NM11311	0	0	0	0	0	0	0	0	0	0	0	0	0	0	0	0	0	0	0	0	0	0	0	0	0	0	0	0	0	0	0	0	0	0	1	1	1	1	1	1	1	1	1
NM11312	0	0	0	0	0	0	0	0	0	0	0	0	0	0	0	0	0	0	0	0	0	0	0	0	0	0	0	0	0	0	0	0	0	0	1	1	1	1	1	1	1	1	1
NM11313	0	0	0	0	0	0	0	0	0	0	0	0	0	0	0	0	0	0	0	0	0	0	0	0	0	0	0	0	0	0	0	0	0	0	1	1	1	1	1	1	1	1	1
NM11314	0	0	0	0	0	0	0	0	0	0	0	0	0	0	0	0	0	0	0	0	0	0	0	0	0	0	0	0	0	0	0	0	0	0	1	1	1	1	1	1	1	1	1
NM11315	0	0	0	0	0	0	0	0	0	0	0	0	0	0	0	0	0	0	0	0	0	0	0	0	0	0	0	0	0	0	0	0	0	0	1	1	1	1	1	1	1	1	1
NM11316	0	0	0	0	0	0	0	0	0	0	0	0	0	0	0	0	0	0	0	0	0	0	0	0	0	0	0	0	0	0	0	0	0	0	1	1	1	1	1	1	1	1	1
NM11317	0	0	0	0	0	0	0	0	0	0	0	0	0	0	0	0	0	0	0	0	0	0	0	0	0	0	0	0	0	0	0	0	0	0	1	1	1	1	1	1	1	1	1
NM11318	0	0	0	0	0	0	0	0	0	0	0	0	0	0	0	0	0	0	0	0	0	0	0	0	0	0	0	0	0	0	0	0	0	0	1	1	1	1	1	1	1	1	1
NM11319	1	1	1	1	1	1	1	1	1	1	1	1	1	0	0	1	1	1	1	1	1	1	1	1	1	1	1	1	1	1	1	1	0	0	0	0	1	1	1	1	1	1	1
NM11320	0	0	0	0	0	0	0	0	0	0	0	0	0	0	0	0	0	0	0	0	0	0	0	0	1	1	1	1	1	1	1	1	0	0	0	0	1	1	1	1	1	1	1
NM11321	1	1	1	1	1	1	1	1	1	1	1	1	1	1	1	1	1	1	1	1	1	1	1	1	1	1	1	1	1	1	1	1	0	0	0	0	1	1	1	1	1	1	1
NM11322	0	0	0	0	0	0	0	0	0	0	0	0	0	0	0	0	0	0	0	0	0	0	0	0	0	0	0	0	0	0	0	0	0	0	1	1	1	1	1	1	1	1	1
NM11324	1	1	1	1	1	1	1	1	1	1	1	1	1	1	1	1	1	1	1	1	1	1	1	1	1	1	1	1	1	1	1	1	0	0	1	1	1	1	1	1	1	1	1
NM11325	0	0	0	0	0	0	0	0	0	0	0	0	0	0	0	0	0	0	0	0	0	0	0	0	0	0	0	0	0	0	0	0	0	0	1	1	1	1	1	1	1	1	1
NM11326	0	0	0	0	0	0	0	0	0	0	0	0	0	0	0	0	0	0	0	0	0	0	0	0	0	0	0	0	0	0	0	0	0	0	1	1	1	1	1	1	1	1	1
NM11327	0	0	0	0	0	0	0	0	0	0	0	0	0	0	0	0	0	0	0	0	0	0	0	0	0	0	0	0	0	0	0	0	0	0	1	1	1	1	1	1	1	1	1
NM11328	0	0	0	0	0	0	0	0	0	0	0	0	0	0	0	0	0	0	0	0	0	0	0	0	0	0	0	0	0	0	0	0	0	0	1	1	1	1	1	1	1	1	1
NM11329	0	0	0	0	0	0	0	0	0	0	0	0	0	0	0	0	0	0	0	0	0	0	0	0	0	0	0	0	0	0	0	0	0	0	1	1	1	1	1	1	1	1	1
NM11330	0	0	0	0	0	0	0	0	0	0	0	0	0	0	0	0	0	0	0	0	0	0	0	0	0	0	0	0	0	0	0	0	0	0	1	1	1	1	1	0	1	1	1
NM11331	0	0	0	0	0	0	0	0	0	0	0	0	0	0	0	0	0	0	0	0	0	0	0	0	0	0	0	0	0	0	0	0	0	0	0	1	1	1	1	1	1	1	1
NM11332	0	0	0	0	0	0	0	0	0	0	0	0	0	0	0	0	0	0	0	0	0	0	0	0	0	0	0	0	0	0	0	0	0	0	1	1	1	1	1	1	1	1	1
NM11333	0	0	0	0	0	0	0	0	0	0	0	0	0	0	0	0	0	0	0	0	0	0	0	0	0	0	0	0	0	0	0	0	0	0	1	1	1	1	1	1	1	1	1
NM11334	0	0	0	0	0	0	0	0	0	0	0	0	0	0	0	0	0	0	0	0	0	0	0	0	0	0	0	0	0	0	0	0	0	0	1	1	1	1	1	1	1	1	1
NM11335	0	0	0	0	0	0	0	0	0	0	0	0	0	0	0	0	0	0	0	0	0	0	0	0	0	0	0	0	0	0	0	0	0	0	1	1	1	1	1	1	1	1	1
NM11336	1	1	1	1	1	1	1	1	1	1	1	1	1	1	1	1	1	1	1	1	1	1	1	1	1	1	1	1	1	1	1	1	0	0	0	0	1	1	1	0	0	1	1
NM11337	0	0	0	0	0	0	0	0	0	0	0	0	0	0	0	0	0	0	0	0	0	0	0	0	0	0	0	0	0	0	0	0	0	0	1	1	1	1	1	1	1	1	1
NM11338	0	0	0	0	0	0	0	0	0	0	0	0	0	0	0	0	0	0	0	0	0	0	0	0	0	0	0	0	0	0	0	0	0	0	1	1	1	1	1	1	1	1	1
NM11339	0	0	0	0	0	0	0	0	0	0	0	0	0	0	0	0	0	0	0	0	0	0	0	0	0	0	0	0	0	0	0	0	0	0	1	1	1	1	1	1	1	1	1
NM11340	0	0	0	0	0	0	0	0	0	0	0	0	0	0	0	0	0	0	0	0	0	0	0	0	0	0	0	0	0	0	0	0	0	0	1	1	1	1	1	1	1	1	1
NM11341	0	0	0	0	0	0	0	0	0	0	0	0	0	0	0	0	0	0	0	0	0	0	0	0	0	0	0	0	0	0	0	0	0	0	1	1	1	1	1	1	1	1	1
NM11342	0	0	0	0	0	0	0	0	0	0	0	0	0	0	0	0	0	0	0	0	0	0	0	0	0	0	0	0	0	0	0	0	0	0	1	1	1	1	1	1	1	1	1
NM11343	0	0	0	0	0	0	0	0	0	0	0	0	0	0	0	0	0	0	0	0	0	0	0	0	0	0	0	0	0	0	0	0	0	0	1	1	1	1	1	1	1	1	1
NM11344	1	0	1	1	1	1	1	1	1	1	1	1	1	1	1	1	1	1	1	1	1	1	1	1	1	1	1	1	1	1	1	1	0	0	0	0	1	1	1	1	1	1	1
NM11346	0	0	0	0	0	0	0	0	0	0	0	0	0	0	0	0	0	0	0	0	0	0	0	0	0	0	0	0	0	0	0	0	0	0	1	1	1	1	1	1	1	1	1
NM11347	1	1	1	1	1	1	1	1	1	1	1	1	1	1	1	1	1	1	1	1	1	1	1	1	1	1	1	1	1	0	1	1	0	0	0	0	1	1	0	1	1	1	1
NM11348	0	0	0	0	0	0	0	0	0	0	0	0	0	0	0	0	0	0	0	0	0	0	0	0	0	0	0	0	0	0	0	0	0	0	1	1	1	1	1	1	1	1	1
NM11349	0	0	0	0	0	0	0	0	0	0	0	0	0	0	0	0	0	0	0	0	0	0	0	0	0	0	0	0	0	0	0	0	0	0	1	1	1	1	1	1	1	1	1
NM11350	1	1	1	1	1	1	1	1	1	1	1	0	1	1	1	1	1	1	1	1	1	1	1	1	1	1	1	1	1	1	1	1	0	0	0	0	1	1	1	0	0	1	1
NM11351	0	0	0	0	0	0	0	0	0	0	0	0	0	0	0	0	0	0	0	0	0	0	0	0	0	0	0	0	0	0	0	0	0	0	1	1	1	1	1	0	1	1	1
NM11352	0	0	0	0	0	0	0	0	0	0	0	0	0	0	0	0	0	0	0	0	0	0	0	0	0	0	0	0	0	0	0	0	0	0	1	1	1	1	1	1	1	1	1
NM11353	1	1	1	1	1	0	0	0	1	1	1	1	1	1	1	1	1	1	1	1	1	1	1	1	1	1	1	1	1	1	1	1	0	0	0	0	1	1	1	0	1	1	1
NM11354	0	0	0	0	0	0	0	0	0	0	0	0	0	0	0	0	0	0	0	0	0	0	0	0	0	0	0	0	0	0	0	0	0	0	1	1	1	1	1	1	1	1	1
NM11355	1	0	1	1	1	1	1	1	1	1	1	1	1	1	1	1	1	1	1	1	1	1	1	1	1	1	1	1	1	1	1	1	0	0	0	0	1	1	0	1	1	1	1
NM11356	0	0	0	0	0	0	0	0	0	0	0	0	0	0	0	0	0	0	0	0	0	0	0	0	0	0	0	0	0	0	0	0	0	0	1	1	1	1	1	1	1	1	1
NM11357	0	0	0	0	0	0	0	0	0	0	0	0	0	0	0	0	0	0	0	0	0	0	0	0	0	0	0	0	0	0	0	0	0	0	1	1	1	1	1	1	1	1	1
NM11358	0	0	0	0	0	0	0	0	0	0	0	0	0	0	0	0	0	0	0	0	0	0	0	0	0	0	0	0	0	0	0	0	0	0	1	1	1	1	1	1	1	1	1
NM11359	0	0	0	0	0	0	0	0	0	0	0	0	0	0	0	0	0	0	0	0	0	0	0	0	0	0	0	0	0	0	0	0	0	0	1	1	1	1	1	1	1	1	1
NM11360	1	1	1	1	1	1	1	1	1	1	1	1	1	1	1	1	1	1	1	1	1	1	1	1	1	1	1	1	1	1	1	1	0	0	0	0	1	1	1	0	0	1	0
NM11361	0	0	0	0	0	0	0	0	0	0	0	0	0	0	0	0	0	0	0	0	0	0	0	0	0	0	0	0	0	0	0	0	0	0	1	1	1	1	1	1	1	1	1
NM11363	1	1	1	1	1	0	0	0	1	1	1	1	1	1	1	1	1	1	1	1	1	1	1	1	1	1	1	1	1	1	1	1	0	0	0	0	1	1	1	0	1	1	1
NM11364	0	0	0	0	0	0	0	0	0	0	0	0	0	0	0	0	0	0	0	0	0	0	0	0	0	0	0	0	0	0	0	0	0	0	1	1	1	1	1	1	1	1	1
NM11365	0	0	0	0	0	0	0	0	0	0	0	0	0	0	0	0	0	0	0	0	0	0	0	0	0	0	0	0	0	0	0	0	0	0	1	1	1	1	1	1	1	1	1
NM11366	0	0	0	0	0	0	0	0	0	0	0	0	0	0	0	0	0	0	0	0	0	0	0	0	0	0	0	0	0	0	0	0	0	0	1	1	1	1	1	1	1	1	1
NM11367	0	0	0	0	0	0	0	0	0	0	0	0	0	0	0	0	0	0	0	0	0	0	0	0	0	0	0	0	0	0	0	0	0	0	1	1	1	1	1	1	1	1	1
NM11368	0	0	0	0	0	0	0	0	0	0	0	0	0	0	0	0	0	0	0	0	0	0	0	0	0	0	0	0	0	0	0	0	0	0	1	1	1	1	1	1	1	1	1
NM11369	1	0	1	1	1	1	1	1	1	1	1	1	1	1	1	1	1	1	1	1	1	1	1	1	1	1	1	1	1	1	1	1	0	0	0	0	1	1	1	1	1	1	1
NM11370	1	1	0	1	1	1	1	1	1	1	1	1	1	1	1	1	1	1	1	1	1	1	0	1	1	1	1	1	1	1	1	1	0	0	0	0	1	1	1	1	1	1	1
NM11371	0	0	0	0	0	0	0	0	0	0	0	0	0	0	0	0	0	0	0	0	0	0	0	0	0	0	0	0	0	0	0	0	0	0	1	1	1	1	1	1	1	1	1
NM11372	1	1	1	1	0	1	1	1	1	1	1	1	1	1	1	1	1	1	1	1	1	1	1	1	1	1	1	1	1	1	1	1	0	0	0	0	1	1	1	1	1	1	1
NM11373	0	0	0	0	0	0	0	0	0	0	0	0	0	0	0	0	0	0	0	0	0	0	0	0	0	0	0	0	0	0	0	0	0	0	1	1	1	1	1	1	1	1	1
NM11374	1	1	1	1	1	1	1	1	1	1	1	1	1	1	1	1	1	1	1	1	1	1	1	1	1	1	1	1	1	1	1	1	0	0	0	0	1	1	1	1	1	1	1
NM11375	0	0	0	0	0	0	0	0	0	0	0	0	0	0	0	0	0	0	0	0	0	0	0	0	0	0	0	0	0	0	0	0	0	0	1	1	1	1	1	1	1	1	1
NM11376	0	0	0	0	0	0	0	0	0	0	0	0	0	0	0	0	0	0	0	0	0	0	0	0	0	0	0	0	0	0	0	0	0	0	1	1	1	1	1	1	1	1	1
NM11380	0	0	0	0	0	0	0	0	0	0	0	0	0	0	0	0	0	0	0	0	0	0	0	0	0	0	0	0	0	0	0	0	0	0	1	1	1	1	1	1	1	1	1
NM11383	0	0	0	0	0	0	0	0	0	0	0	0	0	0	0	0	0	0	0	0	0	0	0	0	0	0	0	0	0	0	0	0	0	0	1	1	1	1	1	1	1	1	1
NM11384	0	0	0	0	0	0	0	0	0	0	0	0	0	0	0	0	0	0	0	0	0	0	0	0	0	0	0	0	0	0	0	0	0	0	1	0	1	1	1	1	1	1	0
NM11385	0	0	0	0	0	0	0	0	0	0	0	0	0	0	0	0	0	0	0	0	0	0	0	0	0	0	0	0	0	0	0	0	0	0	1	1	1	1	1	1	1	1	1
NM11386	0	0	0	0	0	0	0	0	0	0	0	0	0	0	0	0	0	0	0	0	0	0	0	0	0	0	0	0	0	0	0	0	0	0	1	1	1	1	1	1	1	1	1
NM11387	1	1	1	1	1	1	1	1	1	1	1	1	1	1	1	1	1	1	1	1	1	1	1	1	1	1	1	1	1	1	1	1	0	0	0	0	1	1	1	1	1	1	1
NM11388	0	0	0	0	0	0	0	0	0	0	0	0	0	0	0	0	0	0	0	0	0	0	0	0	0	0	0	0	0	0	0	0	0	0	1	1	1	1	1	0	0	1	1
NM11389	0	0	0	0	0	0	0	0	0	0	0	0	0	0	0	0	0	0	0	0	0	0	0	0	0	0	0	0	0	0	0	0	0	0	1	1	1	1	1	1	1	1	1
NM11390	1	1	1	1	1	1	1	1	1	1	1	1	1	1	1	1	1	1	1	1	1	1	1	1	1	1	1	1	1	1	1	1	0	0	0	0	1	1	1	1	1	1	1
NM11392	0	0	0	0	0	0	0	0	0	0	0	0	0	0	0	0	0	0	0	0	0	0	0	0	0	0	0	0	0	0	0	0	0	0	1	1	1	1	1	1	1	1	1
NM11393	0	0	0	0	0	0	0	0	0	0	0	0	0	0	0	0	0	0	0	0	0	0	0	0	0	0	0	0	0	0	0	0	0	0	1	1	1	1	1	1	1	1	1
NM11394	0	0	0	0	0	0	0	0	0	0	0	0	0	0	0	0	0	0	0	0	0	0	0	0	0	0	0	0	0	0	0	0	0	0	1	1	1	1	1	1	1	1	1
NM11395	1	1	1	1	1	1	1	1	1	1	1	1	1	1	1	1	1	1	1	1	1	1	1	1	1	1	1	1	1	1	1	1	0	0	0	0	1	1	1	1	1	1	1
NM11397	0	0	0	0	0	0	0	0	0	0	0	0	0	0	0	0	0	0	0	0	0	0	0	0	0	0	0	0	0	0	0	0	0	0	1	1	1	1	1	1	1	1	1
NM11398	0	0	0	0	0	0	0	0	0	0	0	0	0	0	0	0	0	0	0	0	0	0	0	0	0	0	0	0	0	0	0	0	0	0	1	1	1	1	1	1	1	1	1
NM11403	0	0	0	0	0	0	0	0	0	0	0	0	0	0	0	0	0	0	0	0	0	0	0	0	0	0	0	0	0	0	0	0	0	0	1	1	1	1	1	1	1	1	1
NM11404	0	0	0	0	0	0	0	0	0	0	0	0	0	0	0	0	0	0	0	0	0	0	0	0	0	0	0	0	0	0	0	0	0	0	1	1	1	1	1	1	1	1	1
